# Supplementary material for: The human myocardium harbors a population of naive B-cells with a distinctive gene expression signature conserved across species
Source: Front Immunol. 2022 Sep 30;13:973211. doi: 10.3389/fimmu.2022.973211 (PMC9563334; doi:10.3389/fimmu.2022.973211)
Supplement: Supplementary file 2 [file Table_1.xlsx]

## Sheet: Biomarkers 2 clusters of b cell
Biomarkers for the two identified populations of myocardial B cells
Top features	Small population	Small population p-value	Big population fold change	Big population	Big population p-value	Big population fold change
1	IGHG1	0	2482.49	CD79A	0	142.095
2	IGLL5	0	2217.64	MS4A1	0	130.974
3	IGHA1	0	1470.32	BLK	0	126.9
4	IGHGP	0	1269.79	IGHD	0	110.419
5	IGHG3	0	1127.38	TCL1A	0	108.57
6	JCHAIN	0	849.3	FCRL1	0	103.396
7	IGKC	0	743.917	PAX5	0	91.7282
8	IGHA2	0	491.611	VPREB3	0	81.9558
9	IGHG4	0	363.848	TNFRSF13C	0	79.4033
10	IGHG2	0	247.073	FAM129C	0	70.9861
11	MZB1	0	201.171	LINC00926	0	64.8013
12	IGLV6-57	0	134.578	LINC01781	0	63.9441
13	FCRL5	0	131.712	BANK1	0	61.5441
14	DERL3	0	109.324	FCRL2	0	55.6602
15	AC012236.1	0	105.936	POU2AF1	0	50.532
16	SDC1	0	101.914	FCRLA	0	49.307
17	IGLV3-1	0	93.962	CLEC17A	0	43.6277
18	TNFRSF17	0	82.9137	TNFRSF13B	0	43.5472
19	POU2AF1	0	59.3978	CD19	0	42.6785
20	IGKV4-1	0	55.457	IDO1	0	34.8041
21	SPAG4	0	31.385	FAM30A	0	34.3855
22	IGHV3-30	0	30.5581	FCRL5	0	34.2957
23	IGLV2-8	0	15.4586	HLA-DOB	0	34.0554
24	LINC01055	1.6748e-306	29.2992	RALGPS2	0	33.909
25	IGLV2-14	1.04806e-283	331.091	TACSTD2	0	33.7831
26	IGLC2	1.75976e-274	523.668	LINC02397	0	33.6179
27	IGKV1D-13	3.74318e-274	16.6124	AL161781.2	0	32.5962
28	IGHV4-31	7.94894e-271	10.1535	OSBPL10	0	30.6575
29	IGHV4-28	1.08504e-268	18.7955	AIM2	0	30.2152
30	IGKV1-9	5.73328e-267	7.55185	IGHM	0	29.952
31	IGLC6	4.58e-219	94.6887	DNASE1L3	0	29.4616
32	JSRP1	3.01439e-204	21.5932	CNR2	0	27.0852
33	IGLC3	2.79472e-202	832.97	CD24	0	26.8244
34	PYCR1	5.49391e-199	35.1194	XCR1	0	23.521
35	IGKV1-6	1.50436e-188	222.73	SPIB	0	22.095
36	IGLV2-11	2.28912e-184	18.2868	CLEC9A	0	21.7232
37	IGHV3-11	4.30087e-181	3.77555	TLR10	0	20.3908
38	IGHV3-53	8.89172e-181	5.02699	C16orf74	0	20.1205
39	IGLV2-34	1.43494e-180	3.1824	PNOC	0	19.8708
40	IGKV1-8	2.48417e-179	13.5073	BTLA	0	19.7789
41	KCNN3	3.19812e-178	50.6956	GNG7	0	19.7755
42	IGLV2-18	4.29902e-178	8.94659	MZB1	0	19.081
43	IGHM	6.60361e-172	333.816	IGLC2	0	18.5343
44	IGHV4-34	8.13146e-172	7.85654	EBF1	0	17.7242
45	IGLV2-23	1.05177e-168	9.77007	BCL11A	0	17.4411
46	IGLC7	3.13352e-155	146.048	IGHA2	0	13.828
47	IGKV3-15	8.26074e-153	19.7352	CD22	0	13.4773
48	TNFRSF13B	8.6582e-151	20.6813	IGKC	0	13.4176
49	LINC02362	1.61047e-130	37.2611	IGLC3	0	12.377
50	IGLV1-40	7.97994e-126	41.2016	JCHAIN	0	10.9037
51	RAB30	8.82082e-125	22.861	SEL1L3	0	8.84882
52	IGHV1-69D	1.18449e-123	34.9685	IGHG3	0	8.16764
53	CADPS2	7.37924e-121	32.7902	HLA-DQA1	0	7.96207
54	CD79A	5.41888e-120	10.942	IGHA1	0	6.34236
55	IGLV1-47	1.55002e-116	10.8731	IGHG1	0	3.39701
56	ITM2C	4.48509e-116	16.0588	IGHG2	1.03E-321	21.2725
57	BMP6	5.80216e-113	61.1034	KLHL14	1.54555191021E-312	27.5857
58	IGHV3-20	6.08785e-113	89.0218	AL662796.1	3.997187072654E-312	23.2753
59	IGHV4-61	4.73571e-112	19.2403	STRBP	0	9.12026
60	IGLC5	1.51026e-111	20.2184	CDK14	9.21744e-306	11.6737
61	C16orf74	6.59869e-108	24.6984	CCR7	1.00446e-304	11.9696
62	AC004594.1	1.72436e-106	38.2052	CXCR5	3.86001e-303	19.2592
63	FAM92B	5.12252e-104	10.2785	HLA-DQB1	5.94288e-303	6.96589
64	LINC01774	1.18576e-102	17.7442	CD79B	6.58841e-303	10.5715
65	RALGPS2	4.02356e-100	17.37	P2RX5	3.73193e-279	16.8976
66	IGKV3-20	6.09236e-98	11.6695	ADAM28	3.66975e-270	5.23342
67	ENAM	1.71331e-97	63.3978	LINC01857	1.58553e-263	25.8487
68	AC233755.1	4.23453e-91	9.55578	AFF3	2.84625e-262	10.7563
69	IGKV3D-11	4.23453e-91	2.37005	IRF8	4.51788e-261	6.97529
70	IGKV3D-20	4.23453e-91	2.37005	RHEX	5.49505e-250	7.66607
71	AC109809.1	4.23453e-91	1.81235	PAWR	9.54045e-243	11.5111
72	IGLV2-5	4.23453e-91	1.81235	BIRC3	3.22566e-231	5.02023
73	LINC01717	4.23453e-91	8.11238	NETO1	1.43905e-225	44.2382
74	IGHV3-65	4.23453e-91	2.23686	LY9	6.5297e-223	7.71854
75	IGHV5-10-1	4.23453e-91	14.2576	IGLL5	3.27855e-222	3.1332
76	IGHV4-55	4.23453e-91	2.6559	RAB30	2.71699e-221	9.32551
77	IGHV3-49	4.23453e-91	1.7615	DAPP1	2.34006e-219	6.77118
78	IGKV2-30	4.23453e-91	3.53207	CD74	9.17989e-217	4.84038
79	AC074387.1	4.23453e-91	1.84402	TPD52	1.92009e-216	5.18391
80	IGKV1D-39	4.23453e-91	1.81175	TSPAN13	1.15857e-213	10.0733
81	AMER2	4.23453e-91	1.72469	DENND5B	3.43212e-210	7.44937
82	AL121970.1	4.23453e-91	5.1806	LINC00494	4.59452e-207	17.271
83	IGHV3-64	4.23453e-91	2.21714	LTB	3.67998e-206	4.41651
84	IGKV2D-29	4.23453e-91	15.4456	BCAS4	2.21489e-196	7.47171
85	AC092834.1	4.23453e-91	6.90319	IGHG4	4.99295e-194	17.6944
86	AC099793.1	4.23453e-91	3.44499	TMEM156	1.84188e-192	6.44527
87	IGHVIII-44	4.23453e-91	3.44499	AP002075.1	1.00041e-191	18.5002
88	IGKV1-39	4.23453e-91	13.3916	ANGPTL1	8.4762e-189	13.723
89	CDK14	3.4136e-89	18.4607	HLA-DRA	4.27433e-188	4.33211
90	IGLV1-51	1.29836e-86	39.7068	WNT16	7.61896e-185	16.3426
91	AP000542.2	1.00349e-85	45.2256	COLCA2	7.21316e-180	15.4581
92	DPEP1	1.41044e-82	19.2807	WDFY4	8.30576e-180	7.54952
93	DCC	1.66293e-82	46.1838	HLA-DQA2	8.9996e-176	6.65713
94	PNOC	1.96591e-79	11.9219	COL4A3	1.1498e-174	12.2385
95	TRIM31-AS1	5.65958e-78	3.71506	DERL3	1.16057e-174	13.3287
96	SEL1L3	1.55951e-77	13.9242	RUBCNL	1.60575e-174	4.60172
97	AMPD1	1.01926e-75	26.8135	FCER2	4.0878e-174	13.7857
98	IGKV1D-8	3.86808e-74	4.10991	CCSER1	2.23071e-173	11.0455
99	MIR155HG	3.28294e-72	16.0115	AL355076.2	6.53948e-172	16.914
100	DM1-AS	1.08901e-71	33.3135	ADAM19	4.42013e-171	4.42939
101	IGHV1-24	4.00586e-71	6.1241	CLNK	1.78171e-166	15.0333
102	TENT5C	5.10016e-71	8.87646	SNX22	9.38426e-165	13.0505
103	WNT5B	9.883e-70	21.2114	PLEKHG1	1.26169e-164	7.68682
104	PRDX4	1.65658e-69	10.801	KCNH8	1.77345e-163	17.314
105	MOXD1	4.7995e-69	22.618	SSPN	2.66764e-162	14.503
106	ANKRD28	6.00141e-69	9.46235	CD83	2.795e-162	4.64906
107	IGLV1-44	4.56789e-68	19.1713	SETBP1	4.65462e-154	7.37484
108	TAS1R3	7.25975e-68	12.9547	HLA-DPB1	4.13969e-153	5.15496
109	AC010719.1	1.83496e-67	23.0848	IGHE	1.48398e-152	14.7806
110	ITGA8	6.20504e-67	21.0805	LARGE2	5.6598e-150	17.7418
111	PDK1	6.86127e-66	18.539	COL4A4	2.67737e-148	7.82731
112	IGLV5-45	1.37751e-64	7.73027	ZNF366	4.00793e-146	15.0278
113	NUGGC	2.28777e-62	16.7624	CD70	1.03775e-141	7.33977
114	AL353753.1	4.34211e-62	56.0908	ZNF860	1.41458e-137	16.4416
115	AL160163.1	7.03562e-62	8.09382	CD200	3.43128e-137	11.9927
116	SCNN1B	1.28735e-61	14.1216	FLT3	3.84848e-136	8.9892
117	DGKI	8.30415e-61	29.2934	LYPD6B	1.0123e-133	19.2163
118	IGLV7-46	2.01247e-60	29.0499	TMEM154	5.87753e-132	4.48047
119	LYPD6B	1.76673e-59	21.6301	CIITA	2.47304e-131	4.30761
120	TXNDC11	3.97169e-57	10.0181	IFNG-AS1	1.03828e-130	6.21234
121	WDR64	6.45661e-57	25.7756	JADE3	3.28428e-130	11.2503
122	TP53INP1	2.72264e-56	8.44243	HLA-DPA1	3.70042e-130	4.88444
123	CREB3L2	3.39784e-56	18.8185	SAMD12	5.04433e-127	7.15334
124	PAH	3.75427e-56	28.9477	LINC01685	2.66242e-125	14.5428
125	CCR10	5.26253e-56	7.47736	MCOLN2	3.22476e-124	4.99063
126	IRF4	4.6646e-55	20.6703	IFT57	3.35191e-124	5.98519
127	FOXI1	1.51801e-54	11.3838	PLD4	3.80382e-123	14.1375
128	MEI1	5.39778e-54	11.9038	IDO2	5.06079e-123	13.0237
129	ANGPTL1	7.23311e-54	18.2553	HVCN1	4.02917e-122	6.69448
130	AC087280.2	1.99721e-53	21.7097	IGHGP	1.59684e-120	4.41401
131	AL445673.1	1.46175e-52	9.11597	HLA-DRB1	1.26695e-118	2.86412
132	IGHV4-39	4.57004e-52	2.73258	MICAL3	1.75749e-117	4.78243
133	IGHV2-5	1.10417e-51	8.89228	CD40	8.30225e-117	5.77389
134	WNT10A	7.90916e-51	12.566	PLCG2	8.64974e-116	3.65085
135	FKBP11	1.00999e-48	6.42493	AC021678.2	3.11441e-112	14.5596
136	CLDN14	1.04842e-48	20.7319	SHISA8	3.27547e-112	11.8613
137	CTHRC1	1.95505e-48	9.19498	LINC01725	4.98718e-112	11.0788
138	CCDC144A	2.58178e-48	14.6765	SLC9A7	2.52861e-111	6.9127
139	IGHV3-74	1.00529e-47	9.28448	PPY	3.35273e-111	4.0841
140	CHPF	1.51481e-47	5.51906	AC104024.1	7.3461e-111	7.47315
141	AC098869.2	1.70319e-47	11.2055	STAP1	2.18548e-110	5.82465
142	IGHV6-1	3.0494e-47	1.79335	AC119396.1	3.58602e-110	6.73582
143	IGF1	9.99537e-46	11.9512	COBLL1	4.51269e-108	3.39895
144	ZNF215	2.53265e-45	14.3223	RASGRP3	1.15634e-107	5.32397
145	TRIB1	9.62431e-45	7.64426	FCMR	1.14154e-106	4.37752
146	PLPP5	2.11131e-44	7.43514	ATP2A3	2.26811e-105	4.41435
147	AC006058.1	2.90699e-44	5.30103	CD37	8.1046e-105	3.194
148	FBXO16	2.98501e-43	15.4946	RASSF6	2.01308e-104	11.1195
149	CFAP54	7.04535e-43	22.7371	SP140	2.47671e-104	4.39167
150	AC018695.2	1.64413e-42	25.0123	PKIG	6.7703e-104	4.15601
151	WNT5A-AS1	2.30365e-42	3.41167	EZR	1.183e-99	2.86166
152	IGKV1-5	5.46968e-42	34.5127	HLA-DRB5	1.77175e-98	3.09321
153	FAM30A	1.10512e-41	16.3786	PRCD	2.56269e-98	10.7158
154	TXNDC5	1.16572e-41	9.38949	E2F5	2.77327e-98	7.37067
155	ARX	5.58465e-41	16.594	AC008878.3	4.23169e-98	6.87154
156	TPD52	6.75719e-41	7.9613	TNFRSF17	8.29421e-98	9.95805
157	SLC17A9	1.19512e-40	10.6405	ENAM	3.07082e-97	12.3665
158	COBLL1	1.25297e-40	5.96064	HLA-DOA	3.10748e-97	6.97249
159	HID1	5.97956e-40	7.52	LINC01811	3.55398e-97	10.9361
160	IFNG-AS1	6.16523e-40	10.0349	SMIM14	7.33834e-97	3.57084
161	AC022509.4	1.31556e-39	4.56062	PKHD1L1	9.71926e-96	9.14308
162	AC092807.3	1.62073e-39	2.4285	BACH2	3.35562e-95	5.09453
163	GLCCI1	2.36177e-39	14.377	TP53INP1	3.50125e-95	6.96821
164	IGHV3-15	7.55411e-39	3.907	TMEM243	4.45949e-95	2.97806
165	AC114912.1	8.21445e-39	20.1433	BLNK	8.79426e-94	4.02317
166	IGLV8-61	9.06181e-39	50.4873	CADM1	1.61764e-91	6.04737
167	IGLL1	1.13299e-38	114.998	CLECL1	2.38324e-91	4.33432
168	SEC24A	1.38197e-38	9.79259	ITM2C	1.24518e-90	5.00806
169	LINC02456	3.90987e-38	19.2029	HLA-DMB	2.69926e-90	2.99486
170	TMEM56	8.75568e-38	5.7693	AC012236.1	2.45511e-89	10.3156
171	PAIP2B	1.64122e-37	9.7714	ORAI2	9.07961e-89	4.35818
172	DENND5B	2.10783e-37	11.4283	GRAMD1C	1.66514e-87	9.20841
173	IFT74-AS1	4.20237e-37	15.3799	COL9A3	6.1993e-87	9.73165
174	SEC11C	4.51123e-37	6.53217	PLEKHG7	1.70221e-86	10.3062
175	ZBP1	5.76959e-37	9.71324	POU2F2	1.94368e-86	3.6081
176	KANK1	6.3887e-37	8.06124	TRAF3	2.27512e-86	4.09885
177	IGHV4-59	8.33586e-37	2.91148	AC022239.1	5.85315e-86	10.6086
178	RBMXL2	9.37532e-37	8.7935	LINC01215	1.72714e-85	8.47793
179	AL035443.1	1.18586e-36	4.11175	STAG3	3.46239e-85	4.98941
180	TRAM2	1.68502e-36	11.1819	AC133065.1	1.23179e-83	8.14872
181	AC008014.1	1.93773e-36	12.1027	IGLC7	1.33708e-83	15.9216
182	PKHD1L1	3.83987e-36	18.7843	C12orf42	3.4843e-83	6.52902
183	AF235103.1	5.52033e-36	11.1627	PIM2	7.76335e-83	3.73913
184	SLC38A4	1.9761e-35	15.7657	PARM1	1.06062e-82	6.57341
185	ABCB9	2.86369e-35	10.5541	HSH2D	4.51485e-81	3.08562
186	IGHV3-23	5.47586e-35	48.2438	SINHCAF	3.49474e-79	3.31794
187	UBE2J1	6.96802e-34	4.89545	UGT8	4.40994e-79	8.26605
188	C4A	1.26606e-33	2.64898	AC092436.4	4.99754e-78	10.9599
189	CD27	1.8466e-33	4.52513	MARCKSL1	3.25845e-77	4.26511
190	AL512631.1	2.17205e-33	5.67892	HLA-DMA	4.66404e-76	2.78968
191	AC078883.1	2.26778e-33	12.2705	CPNE5	2.44392e-75	4.56867
192	IL5RA	5.08788e-33	7.28831	QRSL1	6.40865e-75	4.62278
193	XBP1	1.18134e-32	5.76	TFEB	6.46007e-75	4.42954
194	LEMD1-AS1	4.40175e-32	6.47184	NET1	7.25657e-75	4.2453
195	C4B	1.18413e-31	2.57463	LY86-AS1	8.60265e-75	10.3646
196	SPATS2	1.60455e-31	7.12738	PPM1K	4.73403e-73	2.67834
197	AC004908.1	2.6585e-31	5.62159	FAM177B	1.25225e-72	5.38742
198	STRBP	3.02683e-31	7.33137	RIC3	1.31147e-72	3.83201
199	AL390719.2	6.75002e-31	10.3701	SELL	1.62273e-71	3.06847
200	KLHL6	1.01588e-30	9.92638	TEX9	1.72675e-71	6.61
201	RHEX	1.04726e-30	7.31052	COLCA1	3.98612e-71	7.82117
202	AC007349.4	1.67753e-30	1.77222	GRAPL	2.43495e-70	6.25856
203	IGLV3-21	3.35385e-30	176.372	MOXD1	6.87118e-70	9.14991
204	AL034374.1	3.44127e-30	6.20057	CCDC50	1.5684e-69	3.72585
205	SPTBN2	4.09859e-30	17.3075	SIPA1L3	2.14234e-69	3.36802
206	AC097512.1	4.80502e-30	10.5688	ST6GAL1	1.21931e-68	3.08586
207	C9orf163	7.17278e-30	18.9187	CPNE3	6.22808e-68	3.91238
208	AC079907.2	1.7392e-29	29.0085	PLEKHF2	1.0584e-67	4.19715
209	AP001646.3	1.83234e-29	13.8957	OSBPL10-AS1	2.07714e-66	9.54012
210	ITGA6	2.2678e-29	13.5435	AL139020.1	3.92245e-66	12.4693
211	AC011383.1	4.89221e-29	7.91844	TCF3	8.60981e-66	4.78215
212	IGKV1-16	6.35602e-29	3.91529	AMN	1.08101e-65	7.79258
213	ALDH18A1	7.31137e-29	8.62582	AC239799.2	3.88334e-65	10.1019
214	CLDN3	9.82013e-29	4.27757	AC120193.1	7.9188e-64	3.15582
215	HERPUD1	1.13228e-28	4.45202	JAM3	1.38142e-63	5.54664
216	KRT27	1.38616e-28	3.97282	MEF2C	3.01446e-63	1.67602
217	AC091489.1	3.47551e-28	6.28666	SWAP70	3.99157e-63	3.19436
218	AL161912.1	3.87632e-28	13.7973	ISG20	4.81289e-63	1.9406
219	H1FX	6.19157e-28	6.94373	CCDC6	1.07016e-62	3.02898
220	SPCS2	6.24161e-28	3.59775	CXCR4	3.28163e-62	1.98135
221	EIF4E1B	7.3855e-28	4.73604	IRF4	8.45736e-62	6.82794
222	LINC02059	7.90724e-28	1.67269	USP6NL	1.02237e-61	4.86142
223	SLAMF7	1.27548e-27	5.60916	AC008014.1	4.05973e-60	4.15583
224	BHLHE41	2.2078e-27	9.23074	ZNF215	5.67344e-60	8.72705
225	AL355076.2	2.43962e-27	13.8817	CR2	4.68669e-59	9.15175
226	RRBP1	2.71587e-27	5.78827	PMAIP1	6.05044e-59	2.18111
227	SMPDL3B	3.19118e-27	6.33466	IFNLR1	9.76647e-59	6.41348
228	AC104454.2	3.62231e-27	15.7178	NRARP	9.5187e-58	4.94713
229	AP003097.2	3.73823e-27	4.9153	AC099560.1	1.16168e-57	19.4257
230	SLC6A15	5.2616e-27	8.793	TLE1	1.28634e-57	3.96222
231	LINC01725	5.53549e-27	14.5687	LY86	2.17723e-57	3.19657
232	EFCAB1	7.56006e-27	5.66856	BCL2L11	3.5498e-57	3.07006
233	PODXL2	9.18672e-27	14.9183	CD82	8.99167e-57	3.99406
234	FAAH2	9.76183e-27	9.63852	PRDM2	1.62439e-56	2.45948
235	FBXW7	1.67952e-26	7.08153	NT5E	1.89686e-56	7.67764
236	FCRL2	2.24836e-26	5.37298	HERPUD1	3.22634e-55	2.59866
237	AC079340.1	2.64781e-26	27.0263	HIP1R	6.03084e-55	5.13329
238	TPTE2	2.85563e-26	14.9879	BCL7A	7.78187e-55	6.83257
239	LINC01648	3.31455e-26	11.5879	FAM3C	9.33279e-55	3.24697
240	EIF2AK3	6.8927e-26	6.87472	SPINT1-AS1	9.45571e-55	6.40811
241	SELENOM	7.50647e-26	3.56925	VOPP1	1.19303e-54	2.39684
242	ELL2	1.84826e-25	3.95424	N4BP3	3.68334e-54	7.26081
243	TMEM52	3.06552e-25	12.9597	NTNG1	1.07951e-53	8.24561
244	PARM1	3.09934e-25	9.48498	SMARCB1	1.24925e-53	2.83121
245	PIM2	3.45736e-25	7.49219	BEND4	1.37526e-53	5.7872
246	SEL1L	4.82115e-25	5.47431	COL19A1	1.87704e-52	4.45689
247	CYTOR	5.01302e-25	7.89606	ANKRD20A3	2.51356e-52	4.56072
248	GNG7	5.422e-25	6.65878	ABCB4	3.99889e-52	8.16885
249	AC022511.1	5.58842e-25	4.87839	CHPT1	5.58884e-52	2.26655
250	LRRK1	6.00179e-25	8.30076	NCF1	1.0032e-51	2.42112
251	STAP1	7.31008e-25	7.24245	SDK1	1.19441e-51	6.00521
252	AC092546.1	1.07674e-24	12.7858	SLC38A4	2.08037e-51	5.9622
253	TMEM45A	1.17414e-24	8.54295	CARD11	1.01754e-50	2.7393
254	TOR3A	1.2281e-24	7.41418	SNHG7	1.21467e-50	2.56398
255	AP000695.2	1.48216e-24	14.7154	FA2H	1.45374e-50	8.7942
256	HLA-DOB	1.76898e-24	7.19408	C6orf10	1.94457e-50	8.73456
257	AC007861.1	2.10437e-24	7.52311	GPR157	2.12006e-50	3.44984
258	RASSF6	3.37698e-24	7.02639	FUT8	6.01761e-50	3.30558
259	UBE2E2-AS1	3.39479e-24	1.71694	WNT10A	6.76101e-50	7.57382
260	FUT8	1.16337e-23	6.82453	CENPM	7.99762e-50	7.319
261	FAM27C	1.64849e-23	12.29	ZEB1	9.60954e-50	2.19206
262	ST6GALNAC4	2.42809e-23	11.069	TRAF4	1.16445e-49	4.38683
263	LMAN1	2.71913e-23	4.6157	C1orf54	1.58294e-49	3.82691
264	SCAMP5	3.32733e-23	8.85753	CBFA2T3	1.59081e-49	4.33796
265	AL137230.1	5.08394e-23	3.11231	ANKRD33B	1.71913e-49	6.8347
266	AC068633.1	5.58327e-23	16.3151	NDUFAF6	1.97049e-49	4.40347
267	LINC01722	1.07622e-22	15.4895	PARP15	4.26893e-49	3.62733
268	HSP90B1	1.11498e-22	4.60731	AC012123.1	4.70795e-49	5.47118
269	LINC02541	1.15369e-22	13.4425	PTCHD1	5.8388e-49	12.3092
270	FKBP2	1.65895e-22	3.667	PDLIM1	7.62687e-49	2.62371
271	GLDC	4.6954e-22	16.7166	CNR1	1.71116e-48	8.35367
272	SMOC1	5.04268e-22	34.9835	ENPP1	1.76695e-48	4.58417
273	PIP5K1B	5.11037e-22	8.35023	CD52	1.8309e-48	1.98549
274	DNAAF1	5.33686e-22	14.9894	SMCHD1	3.72193e-48	1.7443
275	BRSK1	7.64946e-22	9.98554	BICD1	3.85695e-48	2.94256
276	SELENOS	7.79804e-22	3.4123	RIPOR2	4.84136e-48	2.28662
277	PANX2	8.17975e-22	25.6229	CCR6	6.85967e-48	4.45831
278	MARVELD3	1.25275e-21	7.37446	TRAF5	7.9844e-48	3.10287
279	IGHV1-18	1.30929e-21	5.59574	AP1S3	8.12752e-48	2.98027
280	LGALSL	1.33436e-21	4.63045	PTPN1	2.33136e-47	2.42752
281	AC104964.2	1.50141e-21	7.4685	LGALS2	5.30655e-47	4.37586
282	NCMAP	1.9247e-21	7.65053	SDK2	9.54051e-47	5.45427
283	AC009387.1	2.9997e-21	21.6057	GDF7	2.00636e-46	4.77399
284	OR2AJ1	3.65576e-21	12.121	NFKBID	2.24982e-46	2.69904
285	AC093159.1	8.32034e-21	11.4176	LINC02362	3.22744e-46	10.9132
286	TEX14	1.07214e-20	9.66745	SP110	4.05304e-46	2.47381
287	AC131097.1	1.10878e-20	3.42653	LINC02422	1.31235e-45	5.77138
288	MT1HL1	1.11818e-20	7.73856	ZBTB32	2.76261e-45	5.07072
289	AC010335.1	1.26922e-20	4.81536	GPM6A	3.31865e-45	8.59894
290	HDLBP	1.30618e-20	3.30263	SDC1	4.20827e-45	6.24492
291	Z97200.1	1.59626e-20	2.59883	HRK	5.16295e-45	7.33576
292	PSAT1	1.7157e-20	14.4857	ZNF165	1.59009e-44	4.868
293	AL132712.2	2.56627e-20	11.3345	IKZF3	1.78068e-44	2.25923
294	LINC02205	3.1747e-20	4.29525	ELOVL5	5.55851e-44	2.26272
295	AL391261.2	4.72812e-20	15.7624	AC022182.1	5.68226e-44	7.57007
296	SSR4	7.84291e-20	8.81905	RAB7B	7.75101e-44	3.83757
297	PGM3	8.60617e-20	5.10581	PPM1J	9.30289e-44	2.8992
298	BX248123.1	1.08522e-19	4.90759	DUSP4	1.12209e-43	3.59157
299	BIK	1.95391e-19	6.24339	RABEP2	1.51026e-43	3.73576
300	IGHV3-48	2.12727e-19	12.9852	NEGR1	3.30362e-43	5.69126
301	DUSP5	2.46371e-19	4.36774	SEMA4B	3.31555e-43	4.30186
302	LINC02002	4.27082e-19	8.01975	CLEC4C	3.54659e-43	5.29729
303	LINC02576	4.68835e-19	8.14387	BMP6	3.87837e-43	9.89644
304	EAF2	5.45645e-19	6.72266	REPIN1	5.1916e-43	3.47562
305	BLNK	6.1567e-19	5.07115	MACROD2	1.92023e-42	3.43592
306	ARHGAP42	1.26922e-18	11.7624	AC004687.1	2.57117e-42	2.23021
307	UCHL1	1.35234e-18	6.4454	C6orf48	2.68527e-42	2.19765
308	AL109930.1	1.97255e-18	11.3448	EGLN3	3.05026e-42	2.98216
309	XK	2.73287e-18	4.39418	IL26	3.144e-42	7.12768
310	IL26	2.82115e-18	13.8179	BATF3	3.87894e-42	3.14428
311	TEX9	2.88762e-18	6.94271	NCOA3	6.14028e-42	2.31288
312	PRR36	3.04945e-18	6.55135	AC008676.1	6.61188e-42	8.10875
313	ALDH1L2	3.14011e-18	11.0172	MBD4	7.13343e-42	2.42275
314	MIAT	3.85409e-18	6.51774	LINC01480	7.54335e-42	4.12751
315	VOPP1	4.22412e-18	4.50726	ZNF107	9.33072e-42	3.22425
316	MDK	4.50407e-18	4.86948	PDE7A	1.58755e-41	2.15535
317	OR2F1	7.64008e-18	8.56543	CYFIP2	4.59068e-41	2.64698
318	AC245014.3	7.96541e-18	6.14835	EML6	6.53024e-41	6.47966
319	GPR160	8.2373e-18	9.00709	MARCH1	6.59213e-41	1.88431
320	AC021678.2	8.24033e-18	11.5908	PIP5K1B	7.9097e-41	3.43478
321	KNTC1	1.01316e-17	10.9071	HOOK1	1.0632e-40	5.85328
322	AC110760.2	1.2488e-17	4.63059	CCDC26	1.17435e-40	8.66517
323	TRAF3	1.26665e-17	4.58822	CYB561A3	1.35069e-40	3.76269
324	AL591518.1	1.51961e-17	12.343	P2RY10	1.36734e-40	3.13857
325	AC007569.1	1.55454e-17	10.4024	TSPAN3	1.4287e-40	2.70853
326	MGAT3	1.92105e-17	18.3623	GRAP	2.45174e-40	5.86641
327	HIST1H1C	2.02813e-17	4.76807	SLAMF7	2.91379e-40	2.58237
328	CPNE5	2.74993e-17	6.48499	LINC02576	5.0948e-40	4.94662
329	PLA2G2D	3.20115e-17	2.59644	PAK3	5.19114e-40	5.80743
330	SSPN	3.37058e-17	11.9935	SHISAL2A	9.38513e-40	3.43429
331	AL021154.1	4.18048e-17	11.3837	RRAS2	9.72147e-40	2.79556
332	HCG22	5.36644e-17	14.5562	FAM95B1	1.87864e-39	2.7765
333	GNB3	5.66958e-17	5.08214	ARHGAP24	2.96966e-39	2.56606
334	TTLL7	6.33908e-17	13.8153	ZCCHC7	3.04645e-39	2.16741
335	AP003900.1	6.49133e-17	8.43707	CELSR1	7.67701e-39	5.64685
336	CLIC4	7.1396e-17	4.13391	CD1C	9.18809e-39	5.69615
337	IGKV3-11	8.34504e-17	9.17742	ZDHHC23	1.13509e-38	6.04366
338	AIM2	9.30321e-17	8.43643	AC092546.1	1.71567e-38	4.61148
339	HAGLR	1.14069e-16	3.51255	AC007569.1	1.82894e-38	6.28726
340	OVOL1	1.29388e-16	5.56776	GPR183	1.83303e-38	2.40767
341	OR2AG2	1.35122e-16	4.79009	AC004054.1	2.18476e-38	4.80952
342	CRELD2	1.41044e-16	3.16417	SCT	2.19004e-38	3.07343
343	IGKV2D-28	1.59063e-16	11.9449	SYNGR2	2.21349e-38	2.50896
344	EML5	1.62913e-16	10.3902	ZNF296	3.38844e-38	3.97669
345	DENND2C	1.7376e-16	10.4117	SHD	3.7917e-38	3.82822
346	AC090774.3	2.27625e-16	6.1805	FAM69A	3.8596e-38	2.76701
347	AC025575.2	2.64017e-16	5.43458	TENT5C	5.19961e-38	2.56562
348	AL158834.1	3.02931e-16	8.31254	ACY3	6.22094e-38	6.17315
349	SIX5	3.35552e-16	7.90014	RHOH	6.32803e-38	1.5047
350	MSI2	3.521e-16	4.12524	SEMA7A	7.24983e-38	3.76647
351	FAM19A5	3.78651e-16	12.1365	SP100	8.03876e-38	2.0633
352	C11orf80	3.79498e-16	4.75305	PPP1R16B	9.94199e-38	2.19638
353	LINC00309	3.87878e-16	7.64648	CYP2E1	1.35225e-37	3.67299
354	HSH2D	4.086e-16	5.21589	PRKCB	1.47927e-37	2.49363
355	DNAJC1	5.75988e-16	3.24362	CLMN	1.86659e-37	4.10549
356	AL592546.1	7.07085e-16	4.83533	MGAT3	2.0499e-37	6.47652
357	SEC61A1	7.55642e-16	3.79054	AC007991.3	3.09894e-37	7.1374
358	LINC02245	7.6628e-16	16.535	AP000462.1	5.58345e-37	6.51931
359	SLC1A4	7.67488e-16	11.9414	RPS5	1.09666e-36	2.34101
360	AC007614.1	1.01336e-15	17.9928	ENOX1	1.72982e-36	5.94749
361	P2RX1	1.02488e-15	6.10025	NUP210	1.74396e-36	2.25722
362	FAM181B	1.12549e-15	2.42096	CD72	2.29065e-36	3.75206
363	ARFGAP3	1.2195e-15	3.97725	SMC6	3.36704e-36	2.56123
364	LINC01141	1.26963e-15	13.1661	CADPS2	5.58195e-36	5.82638
365	AL354714.1	2.24681e-15	9.93302	44810	6.60717e-36	1.67223
366	MFAP3L	2.8544e-15	6.31032	FAM117B	6.68896e-36	3.17154
367	AP002518.1	2.92455e-15	2.80334	RCSD1	6.87206e-36	2.45388
368	CASP10	3.36618e-15	5.34862	SYPL1	8.74156e-36	2.46457
369	AP005436.3	3.38787e-15	6.14038	EEF1B2	9.82298e-36	2.37494
370	AFF2	6.48761e-15	29.4783	BTN2A2	1.04745e-35	2.83326
371	LINC01484	6.60758e-15	11.7198	UPF2	1.51027e-35	1.74092
372	FAM69A	8.63244e-15	5.57709	AL121944.1	1.51079e-35	3.29083
373	RAB40B	8.73872e-15	7.08743	RAB11FIP1	1.52401e-35	2.11012
374	NDUFAF6	9.60717e-15	6.05809	NAP1L1	2.44174e-35	2.11986
375	LINC01671	1.0762e-14	3.27191	AC073111.5	1.60405e-34	3.98295
376	SLC38A5	1.27683e-14	7.39359	REL	2.1472e-34	1.74628
377	FNDC3A	1.36213e-14	3.86237	ZHX2	2.4513e-34	2.23109
378	SLC44A1	1.41089e-14	4.3656	NXPH4	3.23691e-34	3.82807
379	LNP1	1.42395e-14	10.378	OSER1	3.42069e-34	2.73748
380	AC104699.1	1.48953e-14	4.16143	BCL2	3.82575e-34	1.80384
381	LINC01913	1.99431e-14	3.78586	AC023590.1	5.95765e-34	4.29722
382	SDF2L1	2.67419e-14	3.20201	AC005674.1	7.04008e-34	2.90943
383	SLC22A17	3.12406e-14	3.91085	NOP53	7.45918e-34	2.09004
384	SEC24D	3.64172e-14	4.69357	EDEM1	8.07795e-34	2.31844
385	VPREB3	4.08925e-14	4.33881	MIR4432HG	9.79581e-34	5.63677
386	HIST1H2BD	4.13666e-14	6.08358	ZNF711	1.24614e-33	4.9821
387	NXPE3	4.22274e-14	6.54227	GNB5	1.41201e-33	2.82212
388	AC003988.1	4.24912e-14	4.22983	LRRC26	2.31197e-33	1.74334
389	AC103591.3	4.28213e-14	4.84585	MYEF2	2.32698e-33	3.51221
390	CLMN	4.84184e-14	8.41063	AC023202.1	2.46583e-33	3.2357
391	GAB1	5.05968e-14	5.45844	IGLC5	3.03041e-33	3.12014
392	OSBPL10	5.99857e-14	6.08833	IGHV3-7	3.20054e-33	3.32735
393	DKK1	6.06127e-14	1.63203	RHBDD1	3.54475e-33	3.03875
394	GABRR2	6.25858e-14	7.97289	P2RY8	4.15084e-33	2.85329
395	HIST1H2BC	6.30067e-14	4.71218	C12orf45	5.23437e-33	2.71782
396	SRPRB	7.69483e-14	3.16151	SNX25	6.34177e-33	2.86112
397	ST6GAL1	7.80881e-14	5.96397	ZNF827	8.35643e-33	3.69297
398	TET1	8.29513e-14	6.94428	P2RX5-TAX1BP3	1.13545e-32	5.65025
399	PLCG2	1.0176e-13	3.53329	COCH	1.32644e-32	3.19951
400	TRPV3	1.20879e-13	24.123	TRIM22	3.14829e-32	2.00299
401	TSHZ2	1.37361e-13	6.78288	GNA12	3.22911e-32	2.49643
402	CD38	1.42362e-13	5.42708	CYYR1	3.34476e-32	3.59807
403	HIST1H2BG	1.59684e-13	7.47607	AC097662.1	9.05368e-32	5.48799
404	PRDM1	1.83997e-13	3.16178	ZFAS1	1.03252e-31	1.80852
405	CFL2	2.00144e-13	2.56378	C11orf80	1.8568e-31	2.91418
406	PRB4	2.05196e-13	5.25679	PLPP5	1.96252e-31	3.93145
407	SLC7A1	2.08119e-13	5.31062	YPEL5	2.42856e-31	2.10103
408	AC007993.3	2.14939e-13	6.15953	PPA1	3.0407e-31	2.36862
409	TXNDC15	2.18566e-13	4.48093	ARID5B	3.70314e-31	1.80086
410	PDIA5	2.65483e-13	6.92726	NPM1	3.79006e-31	1.80715
411	KLHL6-AS1	3.58893e-13	4.54128	AC006058.1	4.68088e-31	3.19504
412	AC008074.1	4.60499e-13	9.90075	PEG10	5.52224e-31	5.71277
413	MIXL1	4.66006e-13	1.68122	ICOSLG	5.77619e-31	3.25375
414	ERLEC1	5.71914e-13	2.87233	DGKI	8.28056e-31	7.58343
415	KLF13	5.99128e-13	2.78515	NUAK2	1.08744e-30	4.04062
416	GRHL1	6.15412e-13	8.22731	RCN2	1.29983e-30	2.32981
417	LOR	7.12807e-13	1.93293	KCND3	1.32128e-30	3.58167
418	U62317.5	7.21343e-13	7.23839	PTPRK	1.38102e-30	3.64495
419	COL4A4	7.30646e-13	6.23069	IGLC6	1.48711e-30	7.17172
420	AC000099.1	7.99825e-13	10.1882	SYBU	1.54141e-30	7.70823
421	Z97206.2	1.0828e-12	14.4744	RPL5	2.7017e-30	2.08093
422	AC068051.1	1.10585e-12	11.4074	AP001059.2	3.6181e-30	6.0561
423	TMEM238	1.1715e-12	5.16886	HMGA1	4.12494e-30	2.35246
424	TNFRSF4	1.36241e-12	3.91956	KBTBD8	7.89853e-30	3.46827
425	TANC1	1.52704e-12	4.9885	KLHL6	1.194e-29	2.44532
426	KLHL14	1.61798e-12	8.76022	ANKRD13A	1.27289e-29	2.54636
427	CCDC198	1.67154e-12	4.56728	ECE1	1.45117e-29	2.70858
428	AC121338.1	1.83129e-12	11.3234	MYO7B	2.22458e-29	7.24777
429	AC109492.1	1.9781e-12	10.1322	CYYR1-AS1	2.28112e-29	4.74632
430	IFNLR1	2.03229e-12	8.17689	RPL4	2.77724e-29	2.00528
431	ISG20	2.33986e-12	2.23256	EEF2	2.84804e-29	1.8493
432	AC104024.1	2.46719e-12	5.57657	TSPAN33	3.43354e-29	2.97486
433	FZD6	2.79652e-12	7.48792	DNAJC10	3.75324e-29	2.90717
434	EHMT1	2.85896e-12	2.62009	LINC01724	5.50013e-29	2.48404
435	HIST1H2AJ	2.885e-12	4.54367	PARP1	5.8738e-29	2.12684
436	LAX1	3.07045e-12	4.46343	ITPR1	6.21863e-29	2.60667
437	CCDC110	3.34724e-12	8.28915	SPINT2	8.84175e-29	2.64203
438	HMCES	3.81344e-12	3.35949	AC025887.2	1.04181e-28	6.15924
439	CCDC183	4.0972e-12	7.34897	SNED1	1.10231e-28	3.24172
440	MANEA	5.25737e-12	7.2254	PSIP1	1.22274e-28	1.93967
441	LINC00839	5.73722e-12	3.83322	RPLP0	1.52019e-28	1.80317
442	CHST2	6.06958e-12	3.38363	UVRAG	1.88938e-28	2.17678
443	APOF	7.33833e-12	2.33948	AIDA	2.32704e-28	2.5982
444	MYO1D	8.04233e-12	4.53476	AC103831.1	2.53639e-28	6.32926
445	AC245041.2	8.78136e-12	5.01345	GAB1	2.60605e-28	3.71427
446	LARP1B	1.10176e-11	7.47908	MPP6	3.3581e-28	3.24214
447	AC104211.2	1.11526e-11	2.67655	GABPB1-AS1	4.06645e-28	1.75473
448	AP002852.1	1.1333e-11	3.2911	NYAP2	4.593e-28	5.80269
449	PHGDH	1.23764e-11	5.02002	CHD7	5.34192e-28	2.18681
450	NYAP2	1.30498e-11	14.3678	TRIM5	5.79972e-28	2.60879
451	TRIM72	1.37244e-11	7.4966	TBC1D9	7.24967e-28	2.32441
452	SLC12A8	1.41964e-11	10.9187	AC091138.1	9.77844e-28	3.74675
453	AC004054.1	1.46934e-11	14.186	SLC32A1	1.04404e-27	1.81787
454	AC016831.5	1.48698e-11	3.65881	KLHL5	1.05508e-27	2.27445
455	LINC01111	1.48728e-11	10.9385	RPS8	1.11379e-27	2.27949
456	AC237221.1	1.93803e-11	8.08304	FBXO27	1.16258e-27	2.68843
457	AP003730.2	2.28422e-11	8.06107	NUP88	1.50862e-27	2.28407
458	TSPAN13	2.3816e-11	3.02706	AP000542.2	1.65854e-27	4.1998
459	BTG2	2.47798e-11	2.72849	HINT1	1.86215e-27	1.64675
460	LINC01184	2.88242e-11	3.73339	GGA2	2.25266e-27	2.18019
461	GFPT1	3.15755e-11	3.04137	TOR3A	2.67282e-27	2.69604
462	PRSS42	4.0336e-11	5.70225	IGLV6-57	3.7179e-27	2.72684
463	MAGEB10	6.04933e-11	5.99092	LARGE1	3.77892e-27	2.96781
464	FAM187B	6.1122e-11	2.48256	SCIMP	4.09536e-27	3.18743
465	NRG3	6.18673e-11	16.6428	SIDT1	6.29056e-27	2.25367
466	BIRC3	6.24948e-11	2.24718	CD27	6.37414e-27	2.30306
467	HIST1H2BJ	6.25831e-11	4.76531	SEC62	8.00194e-27	1.72639
468	CPEB4	6.32012e-11	3.53248	AL449106.1	8.36576e-27	4.36958
469	FAM3C	6.75898e-11	2.74361	MAP4K1	8.68073e-27	2.29295
470	LINC02352	7.09984e-11	11.5481	FARP2	8.68203e-27	2.34837
471	AC004801.3	8.13043e-11	3.65101	BTG2	9.65355e-27	1.5377
472	AL354710.2	8.26949e-11	12.6641	SREBF2	1.16037e-26	2.31537
473	SIL1	9.45518e-11	2.21273	MTMR1	1.21604e-26	2.54249
474	SSTR3	9.63716e-11	2.40211	LSM7	1.2849e-26	1.65761
475	IQCB1	9.90705e-11	3.51265	AL109930.1	1.81697e-26	4.39965
476	AP001198.1	9.93646e-11	3.13052	NFATC1	1.88854e-26	2.67637
477	LINC01276	1.18098e-10	5.25279	NFKB2	1.93916e-26	2.31778
478	CADM1	1.20203e-10	3.68234	AC108879.1	1.95705e-26	6.18724
479	Z93241.1	1.22275e-10	4.85279	LONRF1	2.05875e-26	2.62979
480	SHBG	1.22499e-10	9.99498	EIF3L	3.03041e-26	1.81343
481	TMEM125	1.25211e-10	2.24403	KHDRBS2	3.43128e-26	3.06646
482	SPERT	1.33124e-10	1.63684	AP001636.3	3.9621e-26	4.77057
483	MIATNB	1.34638e-10	6.41429	AC025164.1	4.51792e-26	2.33402
484	PSKH2	1.50406e-10	3.18152	EBLN3P	4.59152e-26	2.09893
485	PKP3	1.53429e-10	7.27933	DHTKD1	4.79879e-26	2.68428
486	TBCEL	1.62255e-10	4.10063	HMGN1	5.05824e-26	1.61654
487	FAM149A	1.70503e-10	13.6725	AC136424.2	8.11143e-26	4.81778
488	AL450263.1	1.74662e-10	4.08493	LINC01484	9.43571e-26	4.91598
489	APLP1	2.08028e-10	3.04352	AC083949.1	1.0935e-25	7.37836
490	PPP1R2C	2.21461e-10	11.7921	GCSAM	1.09859e-25	3.47458
491	ADAMTS19	2.7696e-10	12.8456	MYC	1.19712e-25	2.86245
492	TMEM198	2.85818e-10	4.04644	NGLY1	1.23412e-25	1.88884
493	BMP8B	2.96337e-10	3.07396	TAS1R3	1.29672e-25	4.95922
494	TMEM214	2.97682e-10	4.30331	AC119396.2	1.35175e-25	6.57157
495	OSTN-AS1	3.46627e-10	7.63228	SPATS2	1.42899e-25	2.41398
496	AP001922.5	3.65562e-10	8.14705	LILRA4	1.7467e-25	6.82234
497	HM13	3.79681e-10	2.40621	LINC02498	1.92932e-25	2.33561
498	AC013270.1	4.61405e-10	12.2223	IGHV3-21	2.24849e-25	2.33753
499	CHDH	5.57172e-10	4.78532	C12orf74	2.55346e-25	3.06285
500	MUC5B	6.98238e-10	5.34718	AC036214.3	2.85084e-25	3.58798
501	FNDC3B	8.03384e-10	4.10838	SCN3A	3.34616e-25	7.10496
502	AL441883.1	8.55126e-10	9.49859	ERAP2	3.54734e-25	2.01502
503	LINC01800	8.58644e-10	7.61064	IGKV2-24	3.64009e-25	3.06533
504	ZBTB9	8.84323e-10	2.76237	BOD1L1	3.65086e-25	1.87384
505	AC108002.1	8.91002e-10	8.2188	SNHG8	7.5644e-25	1.62478
506	PTPN5	9.09594e-10	13.7858	TMC3-AS1	1.51174e-24	5.05339
507	NME1	9.50232e-10	1.93603	NIN	1.60067e-24	1.78322
508	TMEM156	9.7009e-10	5.18454	IL6	1.99418e-24	3.18856
509	SPCS1	1.0069e-09	2.22341	BEND5	1.99473e-24	4.37182
510	KDELR3	1.01742e-09	2.3136	LIMD2	2.15246e-24	1.65334
511	SIX4	1.06643e-09	4.88443	SLC25A29	2.43416e-24	2.41226
512	SSR3	1.25677e-09	2.39016	TNR	2.56805e-24	4.81181
513	AQP3	1.2961e-09	2.49566	WEE1	2.644e-24	3.10135
514	AC104971.3	1.37048e-09	1.73374	SLC25A42	2.7268e-24	2.30859
515	CHRNB4	1.44729e-09	13.1667	GLO1	3.03589e-24	2.29741
516	FAM86B2	1.4565e-09	1.61451	INPP5D	3.03764e-24	1.89417
517	LINC01480	1.48824e-09	12.4533	LAMA5	3.52381e-24	4.71391
518	CNKSR1	1.4885e-09	15.9379	FNBP1	3.65273e-24	1.58323
519	RABAC1	1.52571e-09	2.21419	OFD1	4.84558e-24	1.72298
520	AC006148.1	1.69575e-09	10.3554	C10orf105	5.07663e-24	4.34582
521	CLPTM1L	1.79763e-09	4.91713	ATP2B1	5.2059e-24	1.62798
522	AL353771.1	1.93755e-09	6.05689	TNRC6B	5.23029e-24	1.61031
523	GMPPB	1.99729e-09	3.89863	SYVN1	6.74722e-24	3.09823
524	AL137796.1	2.03819e-09	1.71095	CORO2B	6.75794e-24	5.35197
525	PROM2	2.56255e-09	6.89566	RPS21	7.27095e-24	1.82273
526	ACOXL	2.58535e-09	9.26934	PLP2	7.5806e-24	1.92189
527	ADTRP	2.92361e-09	2.6086	LINC02245	8.05631e-24	4.70256
528	CCDC42	2.99511e-09	10.5721	AL078459.1	1.17358e-23	4.64247
529	AL032819.1	3.05217e-09	16.2367	HIVEP1	1.44757e-23	2.3443
530	C11orf53	3.12236e-09	7.88357	TAF4B	1.59528e-23	3.2386
531	MANF	3.21999e-09	2.19189	RNASET2	1.74443e-23	1.71732
532	MCEE	3.49267e-09	4.20293	STK17A	1.76102e-23	1.50949
533	ACTL8	3.91752e-09	5.01334	ANAPC16	1.89073e-23	1.57276
534	AC093484.3	4.29061e-09	2.24011	CCDC126	2.32537e-23	2.22026
535	LTK	4.41201e-09	3.30113	SLCO5A1	2.39036e-23	3.91941
536	HIST1H4B	4.6647e-09	4.74384	HMSD	2.44861e-23	3.91002
537	AC083809.1	4.95331e-09	4.08078	EHD3	2.85254e-23	5.44951
538	AC100793.2	5.43095e-09	5.70732	MYCL	2.89495e-23	3.58305
539	AL121985.1	5.71643e-09	5.16226	KDM4B	3.40324e-23	1.81915
540	PDIA4	5.76164e-09	2.8698	LINC02202	3.62239e-23	6.67217
541	SRM	5.85277e-09	2.48687	TLK1	3.77749e-23	1.89221
542	AC109322.1	7.24848e-09	15.5396	PMEPA1	3.94275e-23	4.34835
543	AC008074.3	7.49765e-09	10.1373	LINC00158	4.06687e-23	4.02391
544	AC015712.2	7.86982e-09	8.06402	EML5	4.5823e-23	4.32387
545	DIRAS2	7.89443e-09	3.84254	DNAJB9	4.58511e-23	1.82972
546	SLC7A5	8.09227e-09	3.70069	PNN	4.79401e-23	1.59562
547	SLC15A2	8.51133e-09	8.69081	GPR160	4.84775e-23	3.53006
548	TAF4B	9.17673e-09	3.4502	C1orf220	5.66804e-23	4.28297
549	LINC01353	9.2432e-09	7.08988	LINC00996	6.36672e-23	2.87245
550	AC018521.7	9.47604e-09	3.52319	SMAD3	6.41949e-23	2.01553
551	CTTN	9.53929e-09	4.37116	TRIM38	6.50504e-23	1.75767
552	KIRREL3-AS1	1.07124e-08	4.40919	AP001059.3	6.54206e-23	4.86587
553	ZBTB20-AS2	1.07956e-08	10.8723	SLC38A1	6.85356e-23	1.55907
554	AC103987.2	1.10938e-08	8.20669	RPS23	7.04258e-23	2.19814
555	CDH1	1.13084e-08	11.8679	RPS6	7.863e-23	2.09619
556	ODC1	1.16072e-08	4.25581	RPL10A	8.98408e-23	1.85041
557	ELFN1-AS1	1.21456e-08	3.72837	HIST1H4C	9.59664e-23	2.07651
558	CCPG1	1.28623e-08	2.28068	SMAP2	1.53124e-22	1.53534
559	C12orf45	1.33296e-08	3.43498	SP140L	2.03931e-22	2.3033
560	RASGRP3	1.36754e-08	3.89373	FAM214A	2.66605e-22	1.99795
561	OVOL3	1.43216e-08	4.82147	BAIAP3	2.74969e-22	3.85958
562	AC116312.1	1.57636e-08	16.7691	TMEM131L	3.04085e-22	2.11381
563	LINC02250	1.64542e-08	17.3018	AC233976.1	3.22101e-22	6.19328
564	AL035416.1	1.69604e-08	5.08863	CERS4	3.44783e-22	2.22593
565	AP001341.1	1.74716e-08	4.53104	CAMK2D	4.54285e-22	2.16457
566	BCL2L11	1.77702e-08	3.51815	AC025569.1	5.45225e-22	4.13679
567	SEC61B	1.79553e-08	1.98083	AC099524.1	5.6023e-22	4.79512
568	FBXL22	1.81171e-08	7.82292	HID1	5.82405e-22	5.0334
569	AC013726.1	1.83576e-08	2.31377	SH2D3A	5.97978e-22	3.05979
570	EMILIN3	1.89814e-08	6.72717	44629	6.01166e-22	2.25688
571	MISP3	1.91414e-08	3.92733	ST6GALNAC4	6.19816e-22	3.31974
572	GAS6	1.95109e-08	2.87295	HAGHL	7.89223e-22	2.69208
573	MOGS	2.22095e-08	2.81206	BASP1	8.0348e-22	1.66025
574	SCN2A	2.22716e-08	12.6357	VDR	8.8426e-22	2.19613
575	ACY3	2.25489e-08	4.16757	RPS4X	8.91636e-22	1.92641
576	AL513211.1	2.31703e-08	4.7997	BTNL9	9.22502e-22	3.92772
577	CCDC13-AS1	2.41481e-08	9.80588	BEX2	1.65414e-21	2.98046
578	IGHV1-2	2.52821e-08	2.37251	LYRM4	1.90306e-21	1.99331
579	COL4A3	2.54053e-08	4.91444	CXXC5	1.94974e-21	3.03737
580	DHRS11	2.56457e-08	2.98714	KLF8	2.34651e-21	3.68477
581	ALG5	2.71289e-08	1.93604	MSI2	2.45796e-21	1.72795
582	IL12A	2.74453e-08	9.60499	OR2G6	2.80061e-21	3.24227
583	MAP3K19	2.78946e-08	6.40352	BHLHE41	2.89284e-21	3.37555
584	AC036214.3	2.79234e-08	8.44665	MYCBP2	3.00106e-21	1.77886
585	AL096677.1	3.01973e-08	4.03403	HSPA4	3.00505e-21	2.046
586	INSR	3.27676e-08	4.04731	DRAM2	3.18081e-21	1.93362
587	IZUMO2	3.34602e-08	5.02174	IGLV5-45	3.44296e-21	1.70206
588	AC009686.1	3.44687e-08	8.33798	LINC01942	3.91941e-21	3.04386
589	CD99L2	3.50561e-08	3.70953	RPL3	4.46979e-21	2.04228
590	AC090907.2	3.83647e-08	8.85385	LINC01297	4.81901e-21	2.86543
591	MYDGF	3.88232e-08	2.20357	NEK8	5.15969e-21	3.37224
592	CHRNA6	4.1157e-08	11.2442	KCNQ5	5.55631e-21	2.94147
593	NCOA3	4.22264e-08	3.68306	SNX3	6.27732e-21	1.98312
594	TLE1	4.59979e-08	3.99693	HTR3A	6.30884e-21	2.98501
595	USP48	4.67326e-08	2.09828	ANKRD44	7.25582e-21	1.92855
596	UGT2B17	4.67856e-08	1.58848	ZNF318	7.26785e-21	3.45823
597	AC098936.1	4.72734e-08	7.58918	AC092894.1	7.42949e-21	2.837
598	AL136304.1	4.96222e-08	5.60927	EIF5	7.85402e-21	1.5269
599	LPIN1	5.10985e-08	2.52658	EIF1AY	8.44638e-21	2.22902
600	PTPN1	5.16301e-08	2.39511	LAMP5	8.46868e-21	4.49749
601	AC130343.1	5.43616e-08	9.3285	TCOF1	8.68564e-21	2.18387
602	FAM84A	5.5848e-08	7.40977	RPL31	8.92066e-21	1.7225
603	UAP1	5.67633e-08	3.41636	RPL18	9.29494e-21	1.91084
604	PMM2	6.59982e-08	2.70531	TTLL7	9.73549e-21	3.3878
605	NUDT10	6.64868e-08	2.25994	RPL18A	1.04118e-20	2.24455
606	ERN1	6.80981e-08	1.92513	PRMT1	1.13727e-20	1.96082
607	AL590434.1	7.0941e-08	7.92051	ODC1	1.50742e-20	1.92348
608	FAM214A	7.19962e-08	3.46475	RPSA	1.79799e-20	1.72686
609	ABCA5	7.42357e-08	5.18185	KRT5	1.80122e-20	2.0669
610	EGLN3-AS1	7.79028e-08	7.45509	MIR155HG	1.89875e-20	4.57129
611	HM13-AS1	7.86643e-08	6.21495	RPL23A	2.10933e-20	1.92255
612	AC087749.1	7.92371e-08	2.59728	GPR18	2.16559e-20	3.09256
613	NGLY1	8.37115e-08	2.50619	AC009686.2	2.24474e-20	2.96518
614	GIPR	9.4959e-08	7.86175	AMPD1	2.41044e-20	5.39214
615	CENPM	9.53137e-08	4.16358	R3HDM4	2.43647e-20	1.79367
616	LINC00304	9.62858e-08	2.72077	EIF3F	2.43982e-20	1.51211
617	AC103855.3	1.00746e-07	4.7292	TUBA1A	2.6157e-20	1.6445
618	LINC02427	1.03254e-07	9.20791	PPP3CC	2.88542e-20	1.64316
619	AC006254.1	1.03808e-07	2.9733	CCDC32	2.98929e-20	2.07739
620	AC090796.1	1.15044e-07	9.87123	AK8	3.05793e-20	3.83667
621	ADORA2A-AS1	1.15338e-07	5.74748	FCHSD2	3.12911e-20	1.52156
622	SH3GLB2	1.15828e-07	3.20223	ICAM3	3.34276e-20	1.50204
623	AC092159.2	1.15985e-07	6.21504	RPL11	3.63859e-20	1.95035
624	MYC	1.17715e-07	3.21048	VAC14	3.68363e-20	2.15681
625	PLGLB2	1.18928e-07	5.56447	RPS18	3.74384e-20	2.23922
626	AC079226.2	1.20168e-07	7.17003	LYN	3.79728e-20	1.6694
627	AL355075.4	1.21838e-07	4.21593	AC004594.1	3.79917e-20	4.3988
628	OSTC	1.23423e-07	1.98749	IGLV10-54	5.76417e-20	6.01622
629	RBM33	1.27334e-07	2.58341	NSD3	5.91444e-20	1.50738
630	RHOXF1-AS1	1.31917e-07	5.87484	SOBP	7.19527e-20	3.93242
631	CRACR2B	1.36319e-07	3.54937	PWP1	8.0738e-20	1.93845
632	CERCAM	1.37785e-07	2.71938	SNN	8.70986e-20	2.69252
633	PRDM15	1.40752e-07	4.34646	RPL22	8.77724e-20	1.70368
634	TGFBR3L	1.47453e-07	2.88123	SLC24A4	9.41999e-20	3.75891
635	PRB3	1.49816e-07	11.3349	IGKV3-11	1.00246e-19	3.60182
636	TPM4	1.52624e-07	2.00694	CCDC191	1.03249e-19	2.93764
637	TMC3-AS1	1.5921e-07	5.08837	RPL6	1.03716e-19	1.61457
638	AC107068.1	1.64243e-07	11.548	TSC22D3	1.05277e-19	1.5719
639	ARFGEF3	1.66231e-07	10.1028	SLC25A6	1.48711e-19	1.57758
640	CCM2L	1.75888e-07	10.4307	RPL17	1.53523e-19	1.73635
641	CFLAR	1.90707e-07	1.91718	RPS10	1.61045e-19	1.62604
642	HSD17B8	1.9256e-07	1.87085	RPL8	1.77099e-19	2.06062
643	KCNQ1OT1	1.94195e-07	2.60698	SIT1	1.77994e-19	2.16791
644	BICD1	1.97482e-07	3.44611	SERPINF2	1.91107e-19	1.6016
645	OSBP2	2.05248e-07	6.42572	AC016205.1	2.00156e-19	4.48799
646	AC233280.1	2.07765e-07	7.03721	LINC01184	2.66077e-19	2.20982
647	AC027601.1	2.08574e-07	3.57511	FBL	2.95215e-19	1.63861
648	DUS1L	2.09761e-07	3.08993	FDFT1	2.98497e-19	1.88243
649	HMBS	2.20394e-07	2.92021	SULF2	3.10794e-19	2.46582
650	NUCB2	2.24856e-07	1.58095	TMEM56	3.34415e-19	4.25676
651	DIO2	2.27361e-07	10.6871	CYSLTR1	3.49021e-19	2.44178
652	AC098818.2	2.35466e-07	5.43855	RPL12	3.59111e-19	1.7885
653	ZMIZ2	2.3637e-07	4.05017	LINC02149	3.77867e-19	4.13512
654	LINC02076	2.38316e-07	6.44858	PEBP1	4.05451e-19	1.65434
655	TMEM208	2.43689e-07	2.17684	RHOXF1-AS1	4.47001e-19	4.15678
656	TP73	2.43956e-07	5.65905	RPL35A	4.6594e-19	1.80183
657	AC026740.1	2.55078e-07	3.88314	UBE2J1	4.68037e-19	1.87514
658	LIN9	2.57928e-07	5.61491	LINC01588	5.16482e-19	2.44632
659	LIMS2	2.66895e-07	2.95212	AC097375.1	5.52242e-19	2.24306
660	OXT	2.67974e-07	5.04734	RPL7A	5.52703e-19	1.71029
661	CCDC32	2.72939e-07	2.3111	RACK1	5.90344e-19	1.67964
662	QPRT	2.91164e-07	1.98305	RPS27	6.44498e-19	2.11721
663	XRRA1	2.94212e-07	3.13047	PLPP1	6.77302e-19	1.82834
664	FAM174A	2.96028e-07	1.73072	WASIR2	6.77305e-19	3.35872
665	PXDN	2.9695e-07	4.96861	RPS13	6.86337e-19	1.86133
666	COPB2	3.01938e-07	2.97512	LRRN1	9.32351e-19	2.83
667	VSIG2	3.16725e-07	4.45034	EPB41	9.35627e-19	1.64807
668	STPG3-AS1	3.22625e-07	6.13261	RPS3A	9.50563e-19	1.95463
669	SEC62	3.30026e-07	1.71743	APPL1	1.01527e-18	1.68157
670	SLC8A2	3.32326e-07	8.40817	RPL36	1.07359e-18	1.68597
671	TMEM184B	3.51127e-07	4.17489	LARP1B	1.10503e-18	2.43121
672	GMDS	3.60254e-07	2.79043	PPP1R14A	1.22224e-18	2.7746
673	RUVBL1	3.89901e-07	3.73407	RPL30	1.28964e-18	1.90008
674	KIRREL2	3.99439e-07	1.56927	TCEA1	1.29348e-18	1.77985
675	AL133467.1	4.00009e-07	3.55562	IQSEC1	1.34606e-18	1.97484
676	SUDS3	4.35652e-07	2.86622	AC097512.1	1.47393e-18	4.7206
677	AC113133.1	4.37091e-07	3.08994	RPS15A	1.54611e-18	1.70112
678	AL121987.1	4.3921e-07	5.42425	MIR29B2CHG	1.54916e-18	1.56164
679	QPCTL	4.44894e-07	5.01774	GAPT	1.5647e-18	3.33043
680	WTIP	4.67674e-07	4.86761	MFN1	1.76721e-18	2.29069
681	AP000282.1	4.69204e-07	16.7747	AL133467.1	2.16317e-18	3.52334
682	NTNG1	4.89681e-07	8.16011	C12orf65	2.17527e-18	2.03316
683	GRAMD1C	5.23375e-07	7.80196	TOP1MT	2.19297e-18	1.93189
684	PRB2	5.25356e-07	9.79261	RPS29	2.30907e-18	1.78088
685	PELI1	5.45879e-07	2.65699	TMEM38B	2.49416e-18	2.41098
686	CHODL	5.48119e-07	6.21269	WDR64	2.67301e-18	4.72706
687	AC104667.1	5.80911e-07	13.0721	RPS25	2.93957e-18	1.71176
688	ZACN	5.81371e-07	12.3322	RPL27A	2.95826e-18	1.72675
689	LINC01635	5.84735e-07	3.72597	MEF2C-AS1	3.25509e-18	2.70494
690	AC060809.1	6.06204e-07	7.08103	RPL21	3.3071e-18	2.14053
691	TIGD7	6.07862e-07	4.37738	RPS20	4.07441e-18	1.75104
692	LINC02108	6.2609e-07	7.31879	ADD2	4.38406e-18	4.8412
693	AL049836.1	6.28741e-07	9.54212	HPS5	4.81379e-18	1.94313
694	IZUMO4	6.46938e-07	2.69332	RPL34	5.67409e-18	1.99058
695	TMEM59	7.19938e-07	1.75404	KDM6B	5.68069e-18	1.71823
696	ARHGEF5	7.2127e-07	3.25527	GOLGA8A	5.93974e-18	2.06216
697	PERP	7.34626e-07	2.58964	SELENOM	6.00071e-18	1.86021
698	PPOX	7.647e-07	5.0325	GRASP	6.16648e-18	2.17866
699	RELB	7.70299e-07	2.54828	SLC39A10	6.37057e-18	2.10313
700	PPL	8.23824e-07	4.83451	HSP90AB1	6.61535e-18	1.68417
701	AC017002.5	8.73049e-07	4.90144	KIAA0040	6.76273e-18	2.70927
702	AC068473.4	8.8225e-07	7.26612	RPS7	7.23958e-18	1.7623
703	LVRN	9.05075e-07	5.38882	GLYATL1	7.24424e-18	5.59136
704	FCRLA	9.10326e-07	3.44654	GLRA3	7.96806e-18	5.41884
705	CCNE2	9.20184e-07	3.37083	LINC01800	9.01257e-18	3.97596
706	NPB	9.37599e-07	1.8493	U62317.5	9.03913e-18	2.80384
707	LINC01926	9.4414e-07	6.31224	RPS11	9.94951e-18	1.90647
708	AC137834.2	9.46701e-07	3.68488	TBC1D10C	1.00781e-17	1.64019
709	MRPS31	1.07691e-06	1.90584	MIXL1	1.14144e-17	1.8248
710	SPCS3	1.11324e-06	2.19731	ARHGAP17	1.19371e-17	1.95164
711	NES	1.13956e-06	3.06037	NFX1	1.19552e-17	1.81231
712	PDIA6	1.14378e-06	1.74738	LRP2BP	1.23542e-17	3.63081
713	THSD8	1.16832e-06	7.39862	IGKV2-28	1.55573e-17	1.79203
714	AC018781.1	1.23742e-06	1.96643	AC007381.1	1.55606e-17	1.56159
715	NDRG4	1.23762e-06	3.27663	LINC01712	1.57559e-17	1.90827
716	BAALC-AS1	1.29111e-06	5.7863	LINC01735	1.57602e-17	1.63592
717	COL9A3	1.29132e-06	3.16267	NKX6-3	1.58889e-17	1.52521
718	HIST1H2AB	1.29436e-06	3.70108	TAF7	1.59625e-17	1.71737
719	SETBP1	1.35421e-06	4.14547	AL033379.1	1.59817e-17	2.09041
720	SYCE1L	1.44271e-06	4.09615	AC006058.3	1.60479e-17	2.02004
721	AL022328.4	1.4849e-06	7.62507	MACC1	1.67331e-17	3.46775
722	LINC01317	1.49554e-06	9.16257	OR2T11	1.69274e-17	2.46817
723	ZBTB20-AS5	1.53785e-06	3.60854	AC233755.2	1.74837e-17	1.56353
724	LINC02384	1.54365e-06	5.64533	AL590609.3	1.82175e-17	1.96868
725	HIST1H2AE	1.61791e-06	2.45512	DUSP5	1.83461e-17	1.87008
726	AL133284.1	1.70261e-06	2.94544	RPS3	1.84935e-17	1.67893
727	ZNF804A	1.70438e-06	5.91553	TNFSF9	1.88667e-17	2.37557
728	AL354896.1	1.74524e-06	8.83168	URAD	2.19223e-17	2.86738
729	C9orf153	1.74998e-06	6.47715	SERPINB9	2.2708e-17	1.66005
730	ERGIC2	1.86312e-06	2.42717	CASTOR3	2.43197e-17	2.94714
731	LINC02012	1.9405e-06	1.61497	NME4	2.44044e-17	1.72813
732	LINC02150	1.97772e-06	12.7271	IGKV1D-43	2.50953e-17	2.10593
733	BFSP2	2.02714e-06	4.07297	PRKD2	2.76159e-17	2.05026
734	AC010336.6	2.03769e-06	4.25788	IGHV4-4	3.26472e-17	1.70244
735	CCDC88C	2.08045e-06	3.25264	MAP4K4	3.27124e-17	1.94775
736	SEC31A	2.09688e-06	2.43129	MCM5	3.36451e-17	2.05006
737	CLDN2	2.2142e-06	3.61288	TUNAR	3.38335e-17	3.36531
738	CASP3	2.23558e-06	3.44687	AC009185.1	3.4711e-17	4.34303
739	KLF15	2.27482e-06	12.3598	AC138089.1	3.50401e-17	1.63215
740	E2F5	2.33501e-06	4.98562	CSGALNACT1	3.74931e-17	1.88279
741	INSRR	2.34563e-06	8.92522	RPS16	3.77809e-17	1.69125
742	YIPF2	2.40222e-06	2.44169	IGKV4-1	3.80244e-17	3.7622
743	PTP4A3	2.47204e-06	3.07293	PRAG1	3.86146e-17	2.17511
744	NUAK2	2.5595e-06	3.73516	CFAP54	4.68031e-17	4.3283
745	IGLV3-9	2.84556e-06	1.58965	RPL32	4.71502e-17	1.92453
746	HBD	3.15965e-06	1.72556	RASGRP2	4.84029e-17	1.88626
747	NOVA2	3.18574e-06	4.16198	RPL29	4.85244e-17	1.73535
748	PRND	3.19294e-06	4.65884	USP12	5.13285e-17	2.24288
749	TRIM29	3.2706e-06	2.63014	TSHZ2	5.25509e-17	2.7253
750	IL15RA	3.2761e-06	4.30718	DM1-AS	5.26153e-17	4.34239
751	SOX5	3.3434e-06	5.14444	LINC01869	5.31243e-17	2.24661
752	AP001627.1	3.42989e-06	4.79112	SCRN1	5.3816e-17	2.42917
753	ZFAT	3.46577e-06	4.32193	RIPOR1	5.65193e-17	2.82274
754	SLC30A8	3.50308e-06	9.81281	RPL26	6.00406e-17	1.64885
755	GSTT2B	3.68676e-06	4.91764	FAU	6.1536e-17	1.6681
756	EGFL8	3.7433e-06	6.41342	RPS27A	6.30368e-17	1.89942
757	DNAH3	3.79961e-06	4.1689	LRRK1	6.39037e-17	2.42742
758	HIST1H4H	3.86365e-06	4.64437	RPLP2	7.09472e-17	1.75136
759	MYBL2	3.95155e-06	2.58361	RPL39	7.71349e-17	1.83556
760	B9D1	4.3191e-06	3.26569	FAM102A	7.93732e-17	1.94807
761	HSPA13	4.36576e-06	1.72511	AP001011.1	8.51824e-17	1.83349
762	ADAM19	4.4811e-06	3.08635	AC087280.2	9.02551e-17	6.14589
763	AC110615.1	4.49239e-06	5.97107	GALNTL6	9.69744e-17	7.58278
764	MFSD3	4.75779e-06	4.83105	HLA-DQB2	1.04852e-16	2.67275
765	ZNF165	4.8767e-06	2.90415	KCNG1	1.09853e-16	3.47897
766	KRTCAP3	4.93474e-06	5.10949	AEN	1.13097e-16	2.29603
767	DAPP1	4.94787e-06	3.2307	PNMA1	1.16132e-16	1.95589
768	AC079148.1	4.97937e-06	4.3998	IL12B	1.23654e-16	2.18732
769	TMED10	5.05388e-06	1.62189	STK33	1.23893e-16	3.98681
770	LINC01206	5.0841e-06	2.06105	LHPP	1.30724e-16	2.68701
771	AC117383.1	5.16038e-06	10.6296	AC079907.2	1.33478e-16	4.75635
772	PTCH2	5.21957e-06	4.01364	C8orf74	1.36613e-16	3.57542
773	LONRF1	5.25238e-06	2.87366	AL139246.3	1.3967e-16	3.96595
774	SLC22A31	5.79772e-06	8.45344	NT5C	1.41922e-16	1.66638
775	SLC22A6	5.9498e-06	6.87878	WDR74	1.4228e-16	1.98588
776	PRPSAP2	5.96723e-06	3.02716	CLCN4	1.46143e-16	3.33352
777	SEC13	6.13297e-06	2.09776	RPL9	1.52283e-16	1.76207
778	ORAI2	6.15889e-06	2.96417	STX7	1.59708e-16	1.58899
779	AC022613.2	6.21453e-06	2.00463	HDAC9	1.61682e-16	2.32481
780	AL139099.1	6.33044e-06	2.48179	RPL7	1.68013e-16	1.76122
781	PAX6	6.35238e-06	6.67082	SRSF8	1.7104e-16	1.61046
782	AL365181.4	6.55175e-06	2.08547	PRKD3	1.84496e-16	1.90144
783	CARMIL1	6.70621e-06	5.83877	NLRC5	2.14695e-16	1.8076
784	UVSSA	6.73237e-06	2.73197	MRNIP	3.50644e-16	2.23419
785	RWDD2A	6.94498e-06	6.42799	SMDT1	3.5232e-16	1.56913
786	AC005261.1	7.04131e-06	4.26362	TUT4	3.54949e-16	1.59134
787	TARM1	7.46552e-06	7.71593	OXT	3.7648e-16	3.92678
788	ARF4	7.70724e-06	1.69556	PYCR1	3.91133e-16	3.56843
789	SLC38A10	8.21226e-06	1.56561	AC100793.2	4.24678e-16	5.09013
790	AL354707.2	8.30355e-06	6.93721	TTC21A	4.63363e-16	3.99553
791	PAWR	8.35866e-06	4.40643	ILDR1	4.9102e-16	3.70217
792	AC123595.1	8.38931e-06	2.34012	IGLV3-21	5.94977e-16	2.81934
793	UBE2H	8.52363e-06	2.08372	RELB	5.9912e-16	2.11084
794	HSPA12A	8.91742e-06	6.07972	RPL13	6.20069e-16	1.90755
795	TGIF2-RAB5IF	8.99317e-06	5.37387	OCIAD2	6.25692e-16	1.82823
796	DDIT4	9.00113e-06	1.71911	AMN1	6.70009e-16	2.15561
797	CREB3	9.08877e-06	1.70784	HSPA12A	6.79548e-16	4.00149
798	LRRIQ3	9.25335e-06	2.07757	RPS14	6.92933e-16	1.79531
799	SLCO5A1	9.26992e-06	4.30484	TSPOAP1-AS1	6.9355e-16	2.23138
800	AC126768.2	9.35909e-06	3.14572	SDR16C5	7.09533e-16	3.56351
801	SEC14L1	9.54636e-06	2.66428	BTNL2	7.26314e-16	2.84426
802	GOLGA3	9.58198e-06	2.7493	SMARCC1	7.46278e-16	1.51071
803	SHD	9.63395e-06	11.112	LRMP	7.56145e-16	1.87022
804	FGF2	1.03144e-05	7.43434	RPL10	7.75326e-16	1.78429
805	EDEM1	1.03559e-05	6.45261	PLEKHG4B	7.8896e-16	2.61183
806	KRT18	1.09314e-05	3.38112	GPT2	7.99486e-16	3.78702
807	AC010542.4	1.10178e-05	8.81403	CNTRL	8.02349e-16	1.75416
808	SLC41A2	1.16262e-05	3.19959	IGHV1-18	9.52983e-16	2.06526
809	ESYT3	1.17508e-05	4.83836	MTERF4	9.72449e-16	1.70217
810	AC096733.2	1.24263e-05	3.23433	ZBTB10	1.03892e-15	2.00565
811	EML6	1.24447e-05	3.91907	PROC	1.05167e-15	2.18643
812	AP000462.1	1.25293e-05	4.3547	STARD5	1.09172e-15	3.08236
813	FKBP7	1.25524e-05	3.53768	RPL13A	1.32731e-15	2.11884
814	AC090833.1	1.25826e-05	7.99718	CWF19L2	1.48301e-15	1.58042
815	PDCD1LG2	1.27378e-05	3.94518	HMGCS1	1.64027e-15	1.75791
816	AL137003.2	1.27527e-05	5.25545	ITGA8	1.69683e-15	7.64348
817	NMRK1	1.28293e-05	1.99496	TNFAIP8	1.94428e-15	1.51326
818	ZRANB2	1.29782e-05	2.27857	PADI2	2.01228e-15	1.7672
819	NME3	1.30667e-05	1.59515	MAP3K13	2.05295e-15	1.84047
820	HIPK2	1.35839e-05	2.9349	Z83851.1	2.14199e-15	2.30418
821	DNAJB9	1.3588e-05	1.73379	HNRNPA0	2.29182e-15	1.5615
822	SAMD11	1.37621e-05	4.41915	SERTAD2	2.48538e-15	1.92141
823	B4GALT3	1.38471e-05	2.01536	BMF	2.94535e-15	2.92588
824	AC012360.3	1.40201e-05	3.27093	SQLE	3.58779e-15	2.29094
825	FUT8-AS1	1.42194e-05	1.68958	SLC9B2	4.49013e-15	2.42408
826	ZDBF2	1.4227e-05	3.50659	RPS2	4.53468e-15	1.90205
827	PXMP2	1.42501e-05	4.19086	RPS12	4.57947e-15	1.6734
828	AL133163.2	1.48371e-05	2.64257	SLC37A1	4.72025e-15	2.48117
829	BCO2	1.50024e-05	3.78174	RPS28	4.77242e-15	1.68734
830	PTPRG	1.50604e-05	1.66175	USP11	4.79599e-15	1.89716
831	PDLIM3	1.5116e-05	2.65374	RPL19	4.79932e-15	1.80665
832	BRCA2	1.5144e-05	2.05585	ZNF547	4.9062e-15	3.40621
833	LINC02202	1.52534e-05	6.55012	NUBPL	5.10586e-15	1.81572
834	PM20D2	1.54088e-05	5.41681	RPL22L1	5.11152e-15	1.59166
835	TSNAX-DISC1	1.57384e-05	8.21601	AMZ1	5.1308e-15	2.98813
836	CBWD5	1.58736e-05	1.53412	EEF1A1	6.84127e-15	1.66746
837	ASNS	1.62741e-05	2.60245	AC087500.1	6.9639e-15	3.20716
838	AL358937.1	1.64851e-05	3.40424	AP000462.3	7.03544e-15	1.954
839	ARFGEF2	1.65649e-05	2.22691	AC110760.2	8.43205e-15	2.9279
840	EPN2-AS1	1.6977e-05	3.91823	PIP4P1	9.66e-15	2.00084
841	AC005154.5	1.79607e-05	4.38796	AL121820.1	1.08604e-14	3.73862
842	RNF207	1.82168e-05	5.28048	CNFN	1.09945e-14	2.59213
843	MSX1	1.84656e-05	5.59236	GINM1	1.10446e-14	1.86618
844	AP001056.2	1.88125e-05	12.4195	CDCA7L	1.16797e-14	2.80457
845	TMEM263	1.9096e-05	3.01664	ADK	1.22336e-14	1.67546
846	CXorf21	1.91098e-05	3.67542	AC009313.1	1.26932e-14	4.0358
847	TCF3	1.91539e-05	3.62575	CHMP7	1.28164e-14	2.34626
848	WDR88	1.95173e-05	4.84646	VCPKMT	1.42033e-14	2.07304
849	AL158834.2	1.96377e-05	2.80216	AC027682.6	1.5366e-14	4.4039
850	TESC-AS1	1.98211e-05	5.0009	UGCG	1.59086e-14	1.67856
851	AC006115.1	2.04991e-05	5.48942	AC025434.1	1.63301e-14	3.11888
852	AC034228.1	2.0513e-05	11.3323	SLC2A6	1.6635e-14	2.64875
853	RCN1	2.06224e-05	3.20884	NUGGC	1.89149e-14	2.39436
854	MARS	2.0682e-05	2.85355	AC008691.1	1.92066e-14	3.45378
855	AC104964.4	2.10417e-05	10.8842	CNKSR2	2.0091e-14	2.36326
856	AC020913.3	2.1155e-05	3.94172	PPP1R14B	2.10079e-14	1.77007
857	TEX29	2.20913e-05	5.9809	SLC35F2	2.30749e-14	2.70238
858	CECR2	2.24057e-05	8.60293	AL512631.1	2.40792e-14	2.35017
859	RHOD	2.28221e-05	6.97915	OSTN-AS1	2.53264e-14	2.07525
860	AC025434.1	2.28381e-05	3.91097	FAM167A	2.69833e-14	3.73351
861	GPT2	2.3125e-05	4.96476	PTPN6	2.92363e-14	1.57899
862	CEACAM6	2.32527e-05	8.51232	SCFD1	3.12784e-14	1.51467
863	SCHIP1	2.34371e-05	2.54955	C11orf24	3.5243e-14	2.47308
864	DLL4	2.34938e-05	2.73383	TOMM20	3.8556e-14	1.51365
865	MIR4435-2HG	2.36413e-05	2.9806	ADD3	3.9481e-14	1.51002
866	CYP4B1	2.37871e-05	4.01403	BIK	4.00246e-14	2.54976
867	MIR193BHG	2.44414e-05	6.69825	RPL37	4.09702e-14	1.55561
868	AC007952.4	2.46728e-05	3.73717	MYO1D	4.46249e-14	1.88488
869	KDELR2	2.47582e-05	1.56269	ADAMTS6	4.50562e-14	2.35535
870	BCAR1	2.48251e-05	6.45672	INPP5F	4.6953e-14	2.0129
871	AL592166.1	2.50378e-05	7.87786	FCHO1	5.30066e-14	2.33961
872	AC009365.3	2.56291e-05	6.546	RPL23	6.36946e-14	1.51355
873	POC1B-GALNT4	2.61388e-05	4.63873	AFTPH	6.88535e-14	1.65518
874	SLC9A2	2.62956e-05	6.88526	RFX5	6.92095e-14	2.4954
875	AC008747.1	2.6365e-05	4.8652	CLNS1A	7.57831e-14	1.56902
876	AC027682.4	2.73708e-05	4.28341	CBWD5	7.95416e-14	1.6318
877	AC069287.2	2.75091e-05	9.95419	RPL15	8.06846e-14	1.7933
878	FRZB	2.75751e-05	6.16754	RALGPS1	8.76278e-14	2.26859
879	FMO3	2.75908e-05	6.84802	TPTEP2-CSNK1E	9.28691e-14	2.02215
880	RBFADN	2.77333e-05	2.77794	SLC6A16	9.75331e-14	2.92734
881	FGF12	2.84755e-05	1.81709	RAB11FIP4	9.80385e-14	2.33911
882	LINC01284	2.85344e-05	5.0423	LRRC1	1.03523e-13	2.51091
883	AL161937.2	2.86943e-05	1.94282	ERP29	1.13853e-13	1.51958
884	DNAJC3	2.9094e-05	1.72932	SUSD3	1.1413e-13	2.1528
885	MCF2L	2.93814e-05	6.05466	AC009686.1	1.21804e-13	3.15815
886	AC012645.3	2.94868e-05	2.70606	AC107926.1	1.34264e-13	1.65073
887	IFT20	3.0166e-05	2.33944	TAT-AS1	1.35251e-13	3.56328
888	AL449106.1	3.01765e-05	1.59011	SLC2A1	1.35462e-13	2.27782
889	TNFRSF18	3.08045e-05	1.76328	CD180	1.36185e-13	3.50301
890	FAM98A	3.10497e-05	4.0225	LINC01362	1.4274e-13	3.4045
891	ALG14	3.19982e-05	2.47701	RSL1D1	1.43344e-13	1.53495
892	BLK	3.25119e-05	2.58273	RPL14	1.46579e-13	1.5607
893	ZBTB8OS	3.26713e-05	1.53296	SBNO1	1.50629e-13	1.8363
894	CTRB1	3.27565e-05	2.13242	MICAL1	1.63444e-13	1.74336
895	MESP1	3.27588e-05	3.56142	TSTD1	1.67437e-13	1.55301
896	AL157955.2	3.30199e-05	7.41727	COL9A2	1.70038e-13	3.8445
897	NBEA	3.3225e-05	2.44814	EIF2AK3	1.83649e-13	2.55169
898	CCSER1	3.35497e-05	2.87819	PDK1	1.90369e-13	3.32188
899	EPPK1	3.37021e-05	4.48335	ATF7IP2	1.95467e-13	1.84779
900	UFM1	3.37463e-05	1.63394	RPS6KA6	1.97357e-13	3.45475
901	SND1	3.41048e-05	2.50295	RPL36A	1.97425e-13	1.5016
902	ARSA	3.43355e-05	1.83651	BEND6	2.02747e-13	4.05827
903	AC010168.1	3.43405e-05	6.58269	LTA	2.16171e-13	2.9879
904	ANKRD20A8P	3.60333e-05	5.18582	TIGD3	2.25044e-13	2.2465
905	GBF1	3.61461e-05	2.59992	ALG1L2	2.27678e-13	3.02703
906	VWF	3.65204e-05	2.55431	PHLPP2	2.29353e-13	2.03118
907	LINC01209	3.66362e-05	6.26698	BTK	2.33617e-13	1.99155
908	AL022341.2	3.6716e-05	5.93744	PACS1	2.46988e-13	1.61573
909	BFSP2-AS1	3.67618e-05	5.90628	IDH3A	2.47777e-13	1.68171
910	ADM2	3.70271e-05	1.93994	IL23A	2.49794e-13	3.38024
911	LINC02240	3.7861e-05	7.88346	SLC41A2	2.90826e-13	1.87267
912	SMTN	3.79616e-05	3.24919	MAST4	2.93931e-13	2.29337
913	NPIPB2	3.8335e-05	7.51162	ZNF821	3.32988e-13	2.29154
914	KISS1R	3.87205e-05	2.29706	ESR2	3.4418e-13	2.18673
915	TNFAIP3	3.88281e-05	1.66044	WNT5B	3.68375e-13	3.20132
916	SAR1B	3.93622e-05	1.61122	AC106882.1	3.79877e-13	3.46711
917	PDXK	3.97424e-05	1.9128	SYTL1	4.07016e-13	1.60348
918	CHAC2	3.99693e-05	1.92071	SGO1	4.25285e-13	2.66511
919	HMMR	4.09735e-05	4.56861	PLD5	4.62177e-13	4.61983
920	LAMP5	4.2123e-05	5.66904	AC008649.1	4.93708e-13	4.2255
921	MTDH	4.32658e-05	2.33917	LINC02324	5.05846e-13	3.31971
922	SPSB1	4.35656e-05	2.86428	SNRPN	5.066e-13	1.7007
923	ZBTB38	4.40072e-05	2.24557	FBXO17	5.21715e-13	2.137
924	CU633967.1	4.44073e-05	4.72342	ITPR3	5.40172e-13	2.21194
925	AL021707.6	4.44282e-05	2.84274	TTTY10	5.42629e-13	3.82246
926	ADAMTS13	4.51301e-05	10.5323	ZCCHC10	6.50665e-13	1.73644
927	GLT8D1	4.66076e-05	1.86902	USP48	7.05551e-13	1.70368
928	EPB41L4A-DT	4.66556e-05	2.12354	EPB41L4A-AS1	7.05797e-13	1.749
929	FAM71F2	4.71826e-05	9.61777	AL020993.1	7.83372e-13	2.5704
930	TMEM39A	4.74551e-05	2.83419	KLK1	7.95681e-13	4.51394
931	AFDN	4.8238e-05	3.1178	AC010149.1	9.36529e-13	2.21949
932	COMTD1	4.87451e-05	2.14687	LINC01342	9.9217e-13	3.22925
933	AL139383.1	4.99198e-05	6.81768	SOX4	1.01461e-12	2.79002
934	TBL2	5.01241e-05	3.03074	STEAP1B	1.02635e-12	4.48805
935	RND2	5.07804e-05	4.00175	TRAPPC2B	1.04466e-12	2.59977
936	AC034243.1	5.12528e-05	4.94774	TAL2	1.05973e-12	2.18382
937	CEP128	5.26069e-05	3.9661	MDS2	1.08418e-12	4.30729
938	AP002433.1	5.28559e-05	7.04818	TMC3	1.10512e-12	2.90707
939	KDELR1	5.43785e-05	2.12191	FZD3	1.11481e-12	2.18123
940	SYVN1	5.44226e-05	2.17473	MSMO1	1.11543e-12	2.28966
941	AC016737.2	5.44919e-05	14.3511	EPB41L4A	1.15411e-12	2.43037
942	PLEKHH3	5.46686e-05	1.82738	EHF	1.30601e-12	2.97765
943	GREB1	5.50901e-05	5.6926	PRSS16	1.46853e-12	2.61682
944	ZXDB	5.52548e-05	8.53238	PIK3C2B	1.4724e-12	2.88138
945	AC124312.2	5.56593e-05	10.5138	ACBD3	1.52337e-12	1.72535
946	RAD9A	5.72557e-05	2.57038	ARPP21	1.53347e-12	2.83461
947	DERL1	5.74225e-05	1.69961	LRRK2	1.59912e-12	1.74676
948	SLAMF1	5.79249e-05	2.35607	AFF2	1.73495e-12	3.96142
949	ZYG11A	5.8273e-05	3.27944	TTC9	1.75345e-12	3.71154
950	KLK11	5.94764e-05	2.02576	LINC02413	1.82047e-12	3.50788
951	ANKRD37	5.95033e-05	1.87555	RAB39B	1.82425e-12	1.95164
952	CCR2	5.95225e-05	2.11252	AL844908.1	1.85033e-12	3.6735
953	AC078864.2	5.97504e-05	7.94733	VEGFB	1.85248e-12	1.85239
954	LINC01719	6.03353e-05	9.34096	HOMER2	1.86739e-12	1.60555
955	IDUA	6.0795e-05	2.61184	NIPAL2	1.92912e-12	2.0591
956	SLC30A3	6.11045e-05	4.44541	TRIO	2.02104e-12	1.57683
957	RAPGEF5	6.20242e-05	5.94211	TMEM131	2.04646e-12	1.64276
958	NDUFB11	6.23755e-05	1.5686	SH2B2	2.05522e-12	2.45228
959	AL136038.3	6.26297e-05	3.96009	SHMT2	2.11594e-12	2.07758
960	PRDM12	6.31137e-05	3.4502	AC096733.2	2.12316e-12	4.60735
961	AC010226.1	6.36365e-05	3.2055	PHF6	2.18639e-12	1.87094
962	DEFB124	6.36838e-05	1.97652	RPS17	2.32906e-12	1.60282
963	TUBG1	6.45954e-05	4.53624	KCNN4	2.60082e-12	3.36564
964	AC006946.2	6.47449e-05	1.50565	IGKV1-16	2.65382e-12	1.75599
965	LIN52	6.48184e-05	3.67328	NCOA7	3.20498e-12	1.52447
966	DPH7	6.56662e-05	2.50774	TMEM125	3.23764e-12	2.16237
967	ERMP1	6.59923e-05	3.3834	POLM	3.60934e-12	2.00753
968	AL353719.1	6.70746e-05	7.39677	LINC01754	3.64855e-12	3.77112
969	FBXL14	6.74721e-05	5.94383	RAB3IP	3.85567e-12	1.94283
970	AL583804.1	6.76181e-05	6.8103	SPPL2B	3.90608e-12	2.53783
971	LINC00310	6.78545e-05	7.71048	NR1H2	4.36405e-12	1.95431
972	B4GALT2	6.8157e-05	6.62505	TAGAP	4.41877e-12	1.52829
973	AC005757.1	6.82352e-05	1.5072	VAV2	4.46746e-12	2.5202
974	AC004130.1	6.85082e-05	1.7008	GNL3	4.65624e-12	1.50019
975	AC104316.1	6.96885e-05	3.01095	RPL41	4.69308e-12	1.69051
976	H1FX-AS1	7.104e-05	6.84227	TMEM132E	4.74831e-12	1.86325
977	AL080248.1	7.16068e-05	6.2356	STAMBPL1	4.78567e-12	1.82083
978	DIO3OS	7.25865e-05	3.72625	MAP4K2	4.99002e-12	2.22525
979	MEF2C	7.27269e-05	1.85082	AL031733.2	5.08177e-12	4.00518
980	AL357033.1	7.52562e-05	8.8159	SPINK2	5.39967e-12	3.72243
981	NEK8	7.72107e-05	5.77609	AC004223.4	5.73326e-12	1.76857
982	MT-ND6	7.76671e-05	2.1193	RPS19	5.89052e-12	1.74693
983	AL391097.2	8.03975e-05	3.84529	TMA16	5.9829e-12	1.7432
984	IFI27L1	8.04856e-05	2.7508	EAF2	6.18141e-12	2.095
985	ARL14EPL	8.08452e-05	10.5448	AFDN	6.7265e-12	2.02624
986	AL359541.1	8.31688e-05	2.3753	CARMIL2	6.89174e-12	3.66801
987	AC009145.3	8.6362e-05	7.05407	ZC3H12D	6.93883e-12	2.37354
988	HIST2H2AA3	8.7194e-05	4.1964	TBC1D22A	7.26274e-12	1.5365
989	CRYBG3	8.72963e-05	4.19098	AC005162.1	7.31923e-12	3.19092
990	DESI1	8.9038e-05	2.59142	NXT1	7.38025e-12	1.69078
991	SURF4	8.91276e-05	1.92966	SLC44A2	7.40615e-12	2.1644
992	HYI	8.9734e-05	3.22321	OXCT1	8.36626e-12	1.68414
993	RGS16	9.06564e-05	3.41491	PRDM4	8.63721e-12	2.11443
994	RHOH	9.06754e-05	1.56075	SEC11C	8.70048e-12	1.70084
995	PTPRS	9.08845e-05	4.19289	AC068282.1	8.83505e-12	3.49509
996	AL022329.1	9.12267e-05	5.88119	CLVS1	8.84198e-12	3.94021
997	GNL3	9.16462e-05	2.18488	KIAA1958	9.03459e-12	2.26829
998	LINC01594	9.18758e-05	4.02861	LMBRD1	9.16625e-12	1.66528
999	FAM107A	9.26199e-05	2.14489	TMED8	9.61619e-12	1.9006
1000	AC016405.3	9.37099e-05	5.04216	KCNN3	9.82769e-12	2.44962
1001	DUXB	9.67405e-05	4.69574	RNF41	1.02856e-11	2.10627
1002	DENND1B	9.82212e-05	2.15868	IGLV3-1	1.0431e-11	2.18025
1003	MAGI3	9.83527e-05	3.44122	FKBP14	1.06322e-11	2.34275
1004	ADH4	9.89309e-05	13.1323	ZNF92	1.07452e-11	1.7167
1005	GORASP2	0.000100043	3.07258	RP9	1.14783e-11	2.1638
1006	CCNYL1	0.000101343	2.42231	AC007876.1	1.17225e-11	1.98762
1007	DDOST	0.000101665	1.96766	ATP8B1	1.29627e-11	1.88019
1008	ESR2	0.000102678	2.83543	RUNDC1	1.30124e-11	2.22125
1009	GRID2IP	0.000108162	4.90961	HS3ST1	1.30913e-11	2.66854
1010	NUDT22	0.000109995	2.66434	ARHGAP42	1.33957e-11	2.6644
1011	RND1	0.000115896	2.13823	RPLP1	1.42645e-11	1.76841
1012	DDR2	0.000120859	4.77895	SLC7A11	1.43352e-11	2.10668
1013	AL034549.1	0.000124074	2.19222	ERGIC1	1.45678e-11	1.7056
1014	TMEM205	0.00012643	2.25193	44623	1.56023e-11	1.5346
1015	SNX25	0.000128648	2.20213	NOLC1	1.61785e-11	1.88713
1016	Z98885.2	0.000130491	3.6081	AICDA	1.9033e-11	2.61397
1017	SLC35B1	0.000131058	2.40731	DCK	1.90927e-11	1.66157
1018	GEMIN7-AS1	0.000131836	4.73129	QSOX2	1.9568e-11	3.1947
1019	SH2B2	0.000132424	3.23039	ID3	1.9708e-11	1.76448
1020	MAP1A	0.000132548	9.58864	ZNF441	1.9902e-11	2.60067
1021	ADAM28	0.000133862	2.54279	IGHV3-30	1.99537e-11	3.25289
1022	PAXIP1-AS1	0.000135021	3.4329	DLGAP4	2.01766e-11	1.70444
1023	WNT5A	0.000135343	2.89851	AMFR	2.04601e-11	2.02188
1024	PTCHD1	0.000136003	5.05204	WDR34	2.08316e-11	3.08386
1025	LINC00571	0.000137416	9.57491	AC005258.1	2.19004e-11	2.17981
1026	AL627171.2	0.000140708	4.92898	NEXMIF	2.28162e-11	2.7341
1027	MYO5B	0.000145229	6.78391	NDE1	2.3534e-11	2.01207
1028	E2F8	0.00015031	8.6473	MYBL2	2.43217e-11	2.89646
1029	FICD	0.000150801	2.08813	KIRREL3-AS1	2.45554e-11	2.81525
1030	AC027779.1	0.000150903	7.07199	TOMM34	2.47641e-11	1.85492
1031	CD180	0.000151068	4.73053	CSNK1G3	2.66384e-11	1.88435
1032	TRAM1	0.000152737	1.59515	ZNF154	2.67417e-11	2.49957
1033	AP006621.1	0.000153279	13.3726	FOXB1	2.87087e-11	2.10209
1034	MT1A	0.000153353	3.06296	CLASRP	3.02604e-11	1.65105
1035	CARMIL3	0.000153379	4.90748	ZNF608	3.04515e-11	2.22253
1036	LINC01252	0.000153455	2.13266	PHF1	3.08183e-11	1.56499
1037	JMY	0.000154455	2.60782	ELMSAN1	3.24349e-11	1.71475
1038	AC093639.1	0.000155408	2.65077	POLH	3.25611e-11	2.13968
1039	RBP2	0.00015728	5.01759	CCL22	3.47826e-11	4.17628
1040	AC022167.3	0.000158533	3.95239	CLDN14	3.61529e-11	2.9404
1041	OGT	0.000161647	1.66931	RUBCN	3.61983e-11	1.58989
1042	FAR2	0.000167881	2.91938	AL161782.1	3.9641e-11	2.65666
1043	TRAV38-2DV8	0.000168296	1.60367	CSKMT	4.0801e-11	1.65833
1044	CBLN3	0.000170642	7.41941	NXPE4	4.14432e-11	1.8241
1045	AC129102.1	0.000171347	4.12669	ARHGAP20	4.43875e-11	3.39473
1046	TJP1	0.00017206	2.42466	ZBED5	4.46824e-11	2.01493
1047	ILDR1	0.000172845	6.35505	RIPOR3	4.9481e-11	2.01292
1048	STARD6	0.000173558	4.66353	LAMC1	4.97451e-11	2.43062
1049	HOOK2	0.00017449	2.52219	PIM3	5.2162e-11	1.60851
1050	CALU	0.000176877	2.16771	MTFR1	5.35675e-11	1.79094
1051	CD34	0.000177067	3.33463	SNRNP25	5.37037e-11	1.85321
1052	LINC01778	0.000178476	4.02893	UNC119	5.63757e-11	1.85086
1053	COL9A2	0.000180431	3.22067	LINC01948	6.41584e-11	3.85512
1054	AC091729.3	0.000181616	1.65448	MYO5B	6.65732e-11	3.12091
1055	BSCL2	0.000181651	1.97146	RPA3	7.2321e-11	1.51593
1056	WNT11	0.000182733	8.12124	RBMXL2	7.30934e-11	1.59964
1057	MYH10	0.000184028	3.67106	ARL5B	7.60063e-11	1.55386
1058	MRPS24	0.000185677	2.49033	IGHV1-24	8.11123e-11	3.02654
1059	PECAM1	0.000187397	2.59394	SERPINA9	8.38326e-11	1.58122
1060	AL121983.2	0.000191502	9.17589	SMPD3	8.42694e-11	2.55473
1061	ACADVL	0.00019285	1.94953	TGIF2	8.98404e-11	1.90767
1062	ATG4A	0.000194135	2.3253	CREBZF	9.47749e-11	1.5886
1063	GADD45A	0.000196131	2.42505	USP45	9.71773e-11	2.02117
1064	AC004076.2	0.000200705	6.57892	CLINT1	9.75323e-11	1.63393
1065	ADGRL4	0.000201835	3.08683	TMEM263	1.06986e-10	1.77204
1066	AKAP12	0.000204611	2.23643	TIFA	1.1959e-10	2.08691
1067	RFLNA	0.000208165	9.06768	INPP5A	1.21104e-10	2.27058
1068	AC011815.1	0.000208839	3.39465	AK9	1.22378e-10	1.9564
1069	SUN1	0.000214041	1.63274	HSF5	1.29476e-10	2.99726
1070	SLC5A3	0.00021732	2.23765	BFSP2	1.30154e-10	2.81599
1071	AC097461.1	0.000222647	3.87382	TMEM238	1.30447e-10	1.75655
1072	FAAH	0.000224734	4.9151	AC111006.1	1.35448e-10	3.57869
1073	LRGUK	0.000226954	4.51904	NKX3-1	1.35525e-10	2.87552
1074	MYEOV	0.000230284	13.5911	HIPK2	1.44822e-10	1.86956
1075	ATG2B	0.000230288	2.58187	CBLN3	1.46596e-10	2.54602
1076	DEFB131B	0.000231593	2.56515	UST	1.47364e-10	1.8531
1077	AL391056.1	0.000232719	1.53516	TRPV3	1.50301e-10	2.42033
1078	DNLZ	0.000243381	7.94316	KIAA0319	1.58791e-10	4.22637
1079	IL6	0.000244591	7.35945	GRK6	1.70387e-10	1.74041
1080	LINC01685	0.000244839	4.5963	AL353753.1	1.7159e-10	2.62002
1081	SAMD12	0.000245678	4.25089	AC010226.1	1.80834e-10	2.41682
1082	LINC00494	0.000251568	13.0865	AC027097.2	1.86134e-10	2.15488
1083	MN1	0.000251578	4.15457	AC100861.2	1.87642e-10	3.14912
1084	AC025219.1	0.000251743	8.83587	C5orf63	2.04878e-10	2.26513
1085	AC128685.1	0.000252932	8.40539	GLCCI1	2.10273e-10	2.05253
1086	EIF2AK4	0.00025391	1.96696	AL157871.4	2.15552e-10	2.98484
1087	HNF4A	0.000254348	9.02066	IARS	2.2354e-10	1.74759
1088	NUP210L	0.000255362	5.51619	RPS15	2.28094e-10	1.54887
1089	AC108866.1	0.000255721	3.81885	SLC25A33	2.30358e-10	1.6416
1090	HSPG2	0.000259675	1.50967	PRKCE	2.32803e-10	2.03297
1091	SNHG27	0.000260775	9.09946	NIPAL4	2.40373e-10	3.0039
1092	MAPK8	0.000262564	2.25279	RNF43	2.44143e-10	2.85267
1093	LINC02324	0.000262999	2.60805	ABCA10	2.50495e-10	2.87332
1094	DDX4	0.000263201	9.11418	HHIP-AS1	2.59207e-10	2.11807
1095	MST1	0.000265814	9.45241	AC005225.2	2.84977e-10	3.66712
1096	PRSS51	0.000268369	5.01827	ACSM6	3.17874e-10	3.03209
1097	AP001065.1	0.000268932	2.01475	AC092723.4	3.26724e-10	1.90239
1098	AL162725.2	0.000270272	10.3255	SPON1-AS1	3.62018e-10	3.34655
1099	AC011247.1	0.000271792	6.19221	AC091045.1	3.79494e-10	2.07705
1100	AC105180.1	0.000279806	5.67071	ATPAF2	3.9404e-10	1.96385
1101	AL021368.1	0.000280545	3.03092	CLYBL	4.02275e-10	1.75539
1102	LINC02319	0.000280803	3.47867	AC008105.3	4.55989e-10	1.61168
1103	SCGB2B2	0.000285027	3.43726	ABCA5	4.76291e-10	1.59791
1104	MAP10	0.000294459	5.4117	UGDH-AS1	5.11885e-10	2.25233
1105	OSBPL2	0.000295235	2.48311	FBXW7	5.49714e-10	1.94344
1106	AC096887.1	0.000298258	4.27787	RRNAD1	5.9255e-10	2.27333
1107	CYGB	0.00030258	2.99727	ZBTB46	6.0039e-10	1.89048
1108	AL121928.1	0.000303324	3.31028	AF130417.1	6.06703e-10	3.85383
1109	GOLGB1	0.000306751	1.88247	MAP3K9	6.31781e-10	2.42847
1110	FP325318.1	0.000318109	4.87837	LIX1	6.40304e-10	4.05133
1111	WIPI1	0.000332399	2.04966	CRB3	6.45489e-10	2.54869
1112	CAV2	0.000335504	1.83238	FADS3	6.95441e-10	2.18976
1113	DUS2	0.000337927	3.44984	AL035588.1	7.12871e-10	3.57907
1114	MTUS1	0.000338202	3.92553	AC011257.1	7.1823e-10	2.24592
1115	SYNC	0.000338648	3.16233	AL136528.1	7.64988e-10	1.57441
1116	AC244131.2	0.00034149	2.99421	ABHD14B	7.65264e-10	1.89349
1117	OSBPL3	0.000342025	2.84159	44628	8.1266e-10	1.65518
1118	AL391097.1	0.00034275	3.60624	AC079921.1	8.13316e-10	3.89245
1119	TCTN1	0.000347375	4.95865	PCDH9	8.52452e-10	1.93174
1120	COL1A1	0.000353735	3.08719	REC8	8.53661e-10	1.82053
1121	AL354794.1	0.000358755	5.99792	RPAP3	8.78705e-10	1.95729
1122	AC024060.1	0.00036333	5.30036	CDC40	9.17687e-10	1.5009
1123	AC092920.1	0.000365648	6.57194	ENTPD4	9.57291e-10	1.7645
1124	CNN3	0.000367165	1.63505	SYCP3	9.80767e-10	2.28541
1125	GPR180	0.000370139	2.5991	CHD6	1.09977e-09	1.53217
1126	AL365318.1	0.000373969	4.22567	DNAJC5B	1.13703e-09	4.33591
1127	MYO6	0.000375822	3.36204	AL445423.1	1.187e-09	1.98315
1128	EVC2	0.000376264	5.90806	IL16	1.22075e-09	1.52417
1129	SOX18	0.000381739	3.91178	OSTN	1.24649e-09	3.04155
1130	LINC00501	0.000393098	7.33942	IGKV2D-28	1.30004e-09	2.0249
1131	DYNC1I1	0.000406207	4.44601	ZBP1	1.38667e-09	1.99545
1132	CIB3	0.000406668	2.14304	PTCHD1-AS	1.42724e-09	2.92376
1133	TMEM107	0.000416412	3.21946	SLC17A9	1.4326e-09	1.90562
1134	MOCS1	0.000423432	6.9656	ZNF804A	1.4363e-09	2.73863
1135	AL162274.1	0.000425773	5.52137	C17orf100	1.47675e-09	3.46866
1136	AC026369.3	0.000429631	3.84716	SS18L2	1.49579e-09	1.50852
1137	TCEAL2	0.000434985	1.53908	WDR27	1.5151e-09	2.247
1138	DNAH6	0.000435953	4.9592	NUP160	1.68139e-09	1.76511
1139	GRIP1	0.000441862	3.11519	LINC01883	1.68894e-09	1.79826
1140	AC009139.2	0.000442389	5.40575	AL353740.1	1.68894e-09	1.66599
1141	CDKN2A	0.000449001	2.94862	AL512310.9	1.68894e-09	1.66599
1142	AP000146.1	0.000456257	9.65553	AP002856.3	1.68894e-09	1.77192
1143	TIFA	0.000457031	1.96314	AL591770.1	1.68894e-09	2.57584
1144	SCMH1	0.000458786	2.21849	AC078788.2	1.68894e-09	2.07342
1145	AC092376.2	0.0004596	2.23357	AC006058.2	1.68894e-09	1.53861
1146	LINC00240	0.00046296	4.07274	OR2T2	1.68894e-09	2.10729
1147	SYTL1	0.000464806	2.61055	AC113355.1	1.68894e-09	2.79962
1148	AC005358.2	0.000482782	5.1123	LINC00428	1.68894e-09	1.71618
1149	MYCT1	0.000496282	3.46635	AC010185.1	1.68894e-09	1.77586
1150	SEC23A	0.000500296	2.0412	AC009269.3	1.68894e-09	1.76225
1151	DIO2-AS1	0.000509932	5.29089	AL133304.2	1.68894e-09	2.01831
1152	CCDC120	0.000511525	5.62317	IFNE	1.68894e-09	1.86731
1153	CTNNAL1	0.000514597	1.71246	AL096772.1	1.68894e-09	2.24137
1154	MCUR1	0.000521765	2.41901	AL161912.2	1.68894e-09	1.58827
1155	ATAD3C	0.000528348	3.91605	GLYATL1B	1.68894e-09	1.56707
1156	AF279873.3	0.000532145	8.02704	IGKV1-33	1.68894e-09	2.6293
1157	LRWD1	0.000535744	4.09472	OTX1	1.68894e-09	2.00045
1158	AP000350.7	0.000537738	9.12092	AL050404.1	1.68894e-09	1.5983
1159	PMEPA1	0.000541195	2.50675	DMXL1	1.69465e-09	1.52019
1160	DCAF13	0.000541411	1.68974	AC096711.2	1.73579e-09	2.13971
1161	ARNTL2	0.000544449	6.33873	FAM149A	1.74591e-09	2.08616
1162	HIST4H4	0.000553226	5.62121	KDF1	1.80605e-09	3.33206
1163	HIST1H4E	0.000555108	6.02014	RBM11	1.93886e-09	2.85835
1164	AADAT	0.000558623	3.45254	IGHV4-39	1.94349e-09	1.88615
1165	MICAL3	0.000559582	2.35304	TAP2	2.10687e-09	1.51239
1166	AL121944.1	0.000566824	1.64325	KIAA1191	2.11948e-09	1.85318
1167	HIST1H2BI	0.000567855	3.54665	TARSL2	2.12684e-09	1.58077
1168	TIGD3	0.000577705	2.92233	TCP10L2	2.40889e-09	1.82402
1169	AKR1A1	0.000578866	1.54755	SAMD12-AS1	2.49522e-09	3.07304
1170	LINC02465	0.000579341	3.39519	IFIH1	2.72135e-09	1.93152
1171	P2RX5	0.000584425	2.30813	SNX10	2.77236e-09	1.66543
1172	AC008033.3	0.000585063	2.80896	IGLV2-14	2.77736e-09	1.58208
1173	PRRC1	0.000595224	2.42731	TNIP2	3.1752e-09	1.62831
1174	EPHX2	0.000597577	5.48126	ABCB9	3.21661e-09	2.57577
1175	INPP5A	0.000600584	3.35829	LINC00525	3.24169e-09	2.8668
1176	AL133370.1	0.000604602	10.5377	TCTN1	3.31348e-09	3.12063
1177	METTL2B	0.000611621	2.51297	FAM117A	3.36965e-09	1.86058
1178	CORIN	0.000618485	5.58169	ZNF460-AS1	3.74226e-09	2.88341
1179	AC244035.1	0.000620899	3.78471	NOC3L	3.83149e-09	1.70416
1180	ADAMTSL5	0.000621658	3.64756	AC010524.1	3.87493e-09	2.62801
1181	ANKRD36B	0.000624503	3.83132	CDC16	3.90771e-09	1.52324
1182	AC005696.1	0.000627429	2.50472	AEBP1	4.07216e-09	2.66577
1183	STT3A	0.000628014	1.98333	SEH1L	4.1918e-09	1.78879
1184	AC068888.1	0.000628593	2.36958	OSBPL3	4.27599e-09	1.73519
1185	EPGN	0.000630523	10.4575	AL512306.3	4.33105e-09	2.77008
1186	SIK1	0.000632045	3.27353	C16orf45	4.50163e-09	1.91742
1187	TECPR2	0.00064025	3.01235	TMEM210	4.58783e-09	1.67268
1188	BTNL9	0.00065453	1.72875	CAPN14	4.65428e-09	3.41094
1189	C11orf24	0.0006691	4.18789	MEI1	4.65667e-09	2.13835
1190	AC107884.1	0.000671124	3.14042	REST	4.91993e-09	1.61951
1191	AC055855.2	0.000675711	7.29762	TSGA10	5.10751e-09	1.75653
1192	KAZN	0.000679051	3.89169	PXK	5.18865e-09	1.84486
1193	AC007365.1	0.000703255	13.9789	IGHV3-23	5.55832e-09	3.11856
1194	SCFD1	0.000708428	2.08494	AL512422.1	5.67712e-09	3.13363
1195	VWA7	0.000711384	2.82018	CHL1	5.84776e-09	3.74008
1196	USP40	0.000722422	3.82165	AC079362.1	6.09907e-09	3.39791
1197	MSANTD3	0.000727452	2.14102	FOXN4	6.28351e-09	2.12355
1198	AC106729.1	0.000734446	5.11416	AC112722.1	6.79548e-09	2.80387
1199	EBF1	0.00073472	2.33916	LINC02340	6.91607e-09	2.28294
1200	DPPA4	0.000735633	2.34913	SVIP	6.94222e-09	1.53098
1201	THEGL	0.000737533	2.48666	SLC12A2	7.15219e-09	1.6715
1202	ALG9	0.000742158	2.42795	ZC3H12B	7.3647e-09	2.55642
1203	AC024940.1	0.000743166	2.16596	AL512428.1	7.67091e-09	3.06883
1204	AC097662.1	0.000758041	6.47749	DLGAP4-AS1	7.68571e-09	2.49484
1205	CDKN1A	0.000758539	1.86057	INKA1	7.78713e-09	2.57821
1206	OXCT1	0.000767402	3.27103	AC016831.5	8.20188e-09	1.57249
1207	FBP2	0.000768692	2.51844	PARP14	8.3269e-09	1.53817
1208	EIF3J	0.000779063	1.57487	AL445472.1	8.54428e-09	2.20553
1209	CHAC1	0.000784343	2.25893	GOLGA8B	9.20469e-09	1.52923
1210	LINC01781	0.000786652	2.08949	AC092384.1	9.42265e-09	2.63042
1211	SIRPG-AS1	0.000793219	7.43002	MGAM2	9.51824e-09	2.65088
1212	SLC35F2	0.000799951	1.53101	JMJD1C-AS1	9.61611e-09	1.97904
1213	ERC1	0.000809016	2.55976	AC073072.1	1.00306e-08	2.66679
1214	PTGDR2	0.000809187	8.08569	AC068724.3	1.06951e-08	1.63094
1215	AC009318.1	0.000809881	3.13492	AC060809.1	1.07032e-08	2.87039
1216	NEXMIF	0.000810911	5.33962	SELENOV	1.15764e-08	2.44067
1217	AC010255.1	0.000814259	3.28341	POLD2	1.21181e-08	1.90747
1218	PIP5KL1	0.000826021	8.00605	ZNF295-AS1	1.21563e-08	2.83008
1219	C11orf96	0.000826056	1.58381	AC007952.7	1.37912e-08	2.9263
1220	PTPRD	0.000831039	2.89208	POLR2J3-1	1.44942e-08	1.55969
1221	AC104827.1	0.00084299	7.56872	ZEB1-AS1	1.52879e-08	2.98893
1222	ULK1	0.000843127	2.81385	RYK	1.53296e-08	1.66583
1223	MTOR-AS1	0.000843807	2.99764	AC011450.1	1.53671e-08	3.97493
1224	OPRD1	0.000848901	7.66409	CERNA1	1.54028e-08	2.94125
1225	KCNK10	0.000866657	5.61778	HCG18	1.54219e-08	1.71074
1226	FAM186A	0.000881545	3.83173	AL159163.1	1.54769e-08	2.63649
1227	SLC25A45	0.00088293	2.2656	AC078883.1	1.56268e-08	3.46722
1228	AC046158.1	0.00089683	3.44348	ZMIZ2	1.56996e-08	1.65979
1229	HAUS5	0.000897673	3.30317	NPIPB15	1.57621e-08	2.51346
1230	XRN1	0.000901062	2.14213	IGHV3-15	1.60885e-08	3.85954
1231	AL021453.1	0.000904765	4.44527	IL12A	1.70053e-08	2.41528
1232	LOXL4	0.000907528	3.79877	AC004870.3	1.71397e-08	1.97229
1233	CRNDE	0.000921734	3.02548	SPTBN1	1.73064e-08	1.52778
1234	ITGB4	0.000934654	2.57806	MIATNB	1.74945e-08	2.31275
1235	RGN	0.000940532	5.50193	UBR5-AS1	1.77147e-08	2.23451
1236	SLC2A7	0.000957948	2.30063	AL159169.3	1.80224e-08	2.7586
1237	SMIM36	0.000960575	8.89416	AC084200.1	1.97129e-08	3.88142
1238	RAPGEF4	0.000963137	4.98265	AC022167.3	2.0487e-08	3.06351
1239	FRMPD4	0.00100542	3.71518	RAVER2	2.07636e-08	2.24402
1240	AC092301.1	0.00101135	2.89606	APOBEC3F	2.11216e-08	2.37272
1241	VARS	0.00101187	2.90974	ASNS	2.17189e-08	1.97109
1242	NFKB2	0.00101653	1.764	AL160262.1	2.20858e-08	3.90979
1243	TPM1-AS	0.00102142	1.99386	AC104699.1	2.24839e-08	1.80292
1244	GMDS-DT	0.00103998	2.30536	AC008551.1	2.40647e-08	3.94283
1245	AC027290.1	0.0010404	3.81926	SLC39A3	2.51272e-08	1.76508
1246	AC091045.1	0.00105711	3.92548	POLG2	2.51316e-08	1.54803
1247	ZNF827	0.00107182	3.37465	ABCA7	2.57832e-08	1.94072
1248	MBNL2	0.00107393	1.88037	PRAME	2.60191e-08	1.71977
1249	LINC00392	0.00107995	6.95259	BLOC1S5-TXNDC5	2.63868e-08	2.34578
1250	CACTIN	0.00108544	3.87765	AC018781.1	2.72762e-08	2.48835
1251	ISCU	0.00109016	1.60941	KANK1	2.93583e-08	1.96986
1252	C1QTNF3-AMACR	0.00109238	3.04889	AC139149.1	3.1017e-08	3.62733
1253	AC112236.2	0.00110425	1.54412	KRT18	3.13563e-08	2.10648
1254	CPEB1-AS1	0.0011044	7.40366	ADM2	3.14135e-08	1.83228
1255	AL356019.2	0.00111263	2.26325	KLHL29	3.23108e-08	3.11631
1256	LMTK3	0.00112341	2.1189	AARS	3.42751e-08	1.95954
1257	LINC01764	0.0011278	3.35102	MFSD4A	3.45057e-08	2.66079
1258	HYOU1	0.00113139	2.93138	SOX5	3.52877e-08	2.34989
1259	AL451048.1	0.00114705	3.60867	HOXA9	3.69819e-08	2.13878
1260	MACC1	0.00114949	5.56847	CLEC16A	3.71178e-08	1.56384
1261	AC068286.1	0.0011552	6.25949	ERICH5	3.72013e-08	2.34699
1262	HIST1H4C	0.00116512	2.3041	ZNRD1	3.80738e-08	1.55893
1263	SMAD5-AS1	0.0011684	1.7849	DNAH8	3.83518e-08	2.98075
1264	LINC01828	0.00117153	7.40737	ZDHHC21	4.12763e-08	1.62677
1265	SOX12	0.00117719	5.47408	AL139124.1	4.31141e-08	2.31245
1266	CCDC192	0.00120148	8.35414	SH2D3C	4.48183e-08	1.81339
1267	C3orf20	0.00121608	7.47547	TTC7A	4.50971e-08	1.66886
1268	DMGDH	0.00124196	2.90148	RDH14	4.59939e-08	1.51035
1269	PTK2B	0.00125273	2.42665	XKRX	4.89343e-08	2.10507
1270	LINC01796	0.0012559	5.69281	RBM38	4.9659e-08	1.60347
1271	RAB3IP	0.00125675	2.28515	FCRL3	5.0903e-08	2.32442
1272	SLC39A7	0.0012868	1.55318	TSPYL1	5.09123e-08	1.61802
1273	CDH9	0.00130427	5.63593	LDLRAD2	5.25723e-08	2.31288
1274	ARL13A	0.00131015	4.91572	GSAP	5.4454e-08	1.50792
1275	TMEM14A	0.00131115	1.58208	MLN	5.70874e-08	2.07345
1276	PCBP3	0.00133461	2.04723	LINC01774	5.78636e-08	1.60511
1277	FAM161A	0.00135356	4.57411	AC018359.1	5.87182e-08	2.75377
1278	DNAH12	0.00136546	2.74576	CBWD1	6.03191e-08	1.57134
1279	CR769775.2	0.00136679	5.78599	IGSF22	6.3006e-08	2.38114
1280	LCAT	0.00137708	2.95052	AC092757.3	6.8938e-08	2.85161
1281	USO1	0.00140433	1.83754	HELLS	7.04011e-08	1.86349
1282	AC106897.1	0.00143953	1.90501	EPB41L5	7.23339e-08	1.97219
1283	AC008758.2	0.00144726	7.13248	BAG2	7.36571e-08	2.18389
1284	AL513008.1	0.00144843	3.73043	AC007773.1	7.45919e-08	3.2509
1285	AL033527.3	0.00144898	3.45347	TREML2	7.63803e-08	3.23181
1286	TCEAL9	0.00146448	1.87004	AC068051.1	8.12954e-08	2.9873
1287	AC126755.2	0.00146676	2.47138	FBXO21	8.46539e-08	1.51278
1288	BANK1	0.00147158	2.22897	XKR6	8.53669e-08	1.58541
1289	RASD1	0.00147256	2.49619	DPEP1	9.59736e-08	2.39322
1290	UMAD1	0.0014821	2.43259	INF2	9.79743e-08	1.78364
1291	SLC35G5	0.00148993	6.36276	44630	1.00389e-07	3.07239
1292	ESR1	0.00149032	3.00018	FRY-AS1	1.03071e-07	1.70354
1293	SERTAD2	0.00149706	3.40291	FZD6	1.03108e-07	2.21886
1294	AC009318.2	0.00150336	2.04018	CD80	1.03394e-07	2.91475
1295	AL136162.1	0.00152237	2.25908	EPHA4	1.04289e-07	2.91751
1296	CLEC2L	0.00154591	9.1978	LINC01625	1.09304e-07	1.90607
1297	FOXP2	0.00155961	3.10174	AL390729.1	1.1839e-07	2.95981
1298	CFAP57	0.00156718	3.62035	CCDC113	1.25449e-07	2.33684
1299	MS4A13	0.00156987	7.27538	TVP23A	1.25636e-07	2.14575
1300	MIS12	0.00157479	2.83743	CCNG2	1.26556e-07	1.71392
1301	LINC01133	0.00157896	7.50518	DNAH5	1.27224e-07	2.6335
1302	IARS	0.00157901	2.19147	LINC01415	1.29686e-07	2.16787
1303	AC025887.2	0.00158049	4.83878	CARMIL1	1.29728e-07	2.11942
1304	PDE10A	0.0015965	5.14704	SLC1A4	1.34476e-07	2.34874
1305	ARID3A	0.00161315	2.43232	AC023906.3	1.37752e-07	3.16598
1306	RIOX2	0.00161553	2.45159	TMEM134	1.41374e-07	1.58761
1307	TSGA10	0.00162291	3.00518	DENND2C	1.51653e-07	2.63375
1308	AC012309.1	0.00165345	2.59617	IGLV1-44	1.55759e-07	2.9363
1309	PRKD1	0.00165444	4.64934	AC097376.2	1.62867e-07	1.62469
1310	UNC119B	0.00167182	1.83868	NSMCE3	1.64107e-07	1.58261
1311	SERPIND1	0.00168498	6.45557	SPAG4	1.64569e-07	2.04749
1312	NUDT13	0.00168522	2.63761	AL662820.1	1.66101e-07	1.85292
1313	C17orf97	0.00169329	3.6396	GPLD1	1.70798e-07	2.92296
1314	AC058822.1	0.0017104	2.04552	OLFML1	1.74792e-07	3.76723
1315	NAT9	0.00171374	2.03975	HHAT	1.86818e-07	1.89783
1316	RAPGEF3	0.00172518	4.6633	S100Z	1.8975e-07	2.00216
1317	OR2A1-AS1	0.00173221	2.02427	TRIM26	1.90795e-07	1.50764
1318	RPP14	0.0017374	3.15892	PAOX	1.9334e-07	2.06218
1319	AC025569.1	0.00173945	3.49298	GCM1	1.951e-07	2.93307
1320	IL17RB	0.00175267	5.22049	TLE3	2.01912e-07	1.59097
1321	HIST2H2BE	0.00175635	1.6865	GEN1	2.03064e-07	2.25835
1322	LTBP4	0.00175665	3.02883	CYB561D2-1	2.08744e-07	2.52517
1323	KCNIP3	0.00175799	2.6952	CDH9	2.10346e-07	3.22574
1324	RFC5	0.00175826	4.29296	DDAH1	2.11495e-07	3.23468
1325	AC125494.2	0.00178093	3.02337	AC004816.1	2.12905e-07	2.73
1326	METTL1	0.00180758	2.34344	NDUFV2-AS1	2.1546e-07	1.97723
1327	NLRP14	0.00183545	2.40894	AP1G2	2.1567e-07	1.54856
1328	PCF11	0.00183549	1.99594	CIB2	2.29754e-07	2.50575
1329	AC005871.2	0.00184763	3.46467	AC079089.1	2.3094e-07	2.84379
1330	NFE2L3	0.00185646	2.29703	AC106897.1	2.39551e-07	2.05935
1331	INCA1	0.00185738	3.18041	KLC2	2.40287e-07	1.98766
1332	CD40	0.00185988	1.54627	RNFT2	2.42408e-07	2.98649
1333	ELK3	0.00186538	1.79727	MYH15	2.42497e-07	1.90212
1334	ERAP2	0.00187283	2.26795	AP000787.1	2.5183e-07	1.72854
1335	AKAP17A	0.00188736	2.1495	LINC02541	2.58437e-07	2.58522
1336	AARS	0.00190131	1.86831	PAXIP1-AS1	2.65283e-07	1.65769
1337	ODF3B	0.00190442	2.68822	FLNB	2.70408e-07	1.5858
1338	NEURL1-AS1	0.00191764	6.7614	AC005580.1	2.75217e-07	3.67733
1339	QTRT1	0.00192128	1.80213	LINC02389	2.75638e-07	2.59186
1340	RGMB	0.00192946	5.7232	METTL8	2.75661e-07	1.62079
1341	LINC01949	0.0019378	2.30086	CREB3L2	2.82994e-07	2.89271
1342	SHANK3	0.00194305	2.83772	RASGRF1	2.84029e-07	4.04198
1343	COL3A1	0.00194641	2.77055	TAPT1-AS1	2.85523e-07	2.03897
1344	PCCA-AS1	0.00197185	7.90379	NLGN4Y	2.88953e-07	2.42397
1345	AL021707.7	0.00199654	5.54847	CLN8	2.90224e-07	1.76528
1346	LIPE	0.00199672	2.5071	AC064807.1	2.90807e-07	2.02641
1347	VPS13A	0.00200005	1.68851	NEK6	2.90878e-07	1.50061
1348	AC011369.1	0.00200424	6.64875	SIGLEC10	2.91731e-07	1.53602
1349	PYGO1	0.00200863	3.58538	LINC00665	2.99239e-07	2.31639
1350	AL024498.1	0.00201846	5.765	AC009554.1	3.019e-07	1.63417
1351	AC005828.1	0.00202305	4.4616	IRS1	3.03735e-07	2.64156
1352	PIM3	0.00202643	1.93752	AC007952.5	3.12229e-07	2.6396
1353	AL021392.1	0.00205148	5.2491	GABBR1	3.2519e-07	1.96541
1354	CDK6	0.00205897	2.05806	PSAT1	3.26506e-07	2.59787
1355	AC009041.2	0.00208078	1.91402	SLC25A25-AS1	3.35896e-07	1.76779
1356	NME4	0.00210264	2.84822	AC104248.1	3.36437e-07	3.26553
1357	AL158163.2	0.00211213	4.07684	BRI3BP	3.47018e-07	1.86287
1358	CXorf58	0.00212866	2.4017	AC079296.1	3.55009e-07	3.03287
1359	GOLGA2	0.0021497	1.63277	CBWD3	3.5741e-07	1.94324
1360	CLCC1	0.00217059	2.04477	COL5A3	3.63185e-07	2.86094
1361	ELAVL3	0.0021782	1.80457	PITPNM2	3.9509e-07	2.27811
1362	GORAB	0.0021974	4.42564	IRF7	4.04748e-07	1.57274
1363	STARD5	0.00224377	3.98929	MTO1	4.25818e-07	1.69552
1364	AC079950.1	0.00225435	7.18684	CRIP3	4.25905e-07	2.03901
1365	PPAT	0.00226232	2.72583	KISS1R	4.26851e-07	2.17204
1366	CNTN3	0.00226586	5.06543	ZNF639	4.35827e-07	2.08081
1367	SLC7A6	0.00229899	1.85585	CLIC4	4.43723e-07	1.5597
1368	NOL3	0.00231516	3.19797	MYH11	4.50733e-07	1.62877
1369	PLPP1	0.00232723	1.67125	LINC01252	4.63696e-07	2.17015
1370	MAN1B1-DT	0.00233018	2.50468	LYL1	4.76583e-07	1.8568
1371	ADRA2C	0.00236831	1.96136	MFAP3L	4.93198e-07	2.9883
1372	SEC63	0.00238579	1.88326	PITPNA-AS1	5.05423e-07	1.72211
1373	UBALD2	0.00238709	1.75075	AC244131.2	5.15739e-07	1.86623
1374	RPS6KB2-AS1	0.00239382	2.47247	ATP2B1-AS1	5.31111e-07	1.80413
1375	CDK17	0.002405	1.88023	AC099669.1	5.75005e-07	1.9956
1376	HIST1H3H	0.00246633	2.82543	AL354707.1	5.82482e-07	2.95286
1377	AL157714.2	0.00246741	2.3374	LINC01976	5.89207e-07	1.55516
1378	INSC	0.0024831	5.20255	ZFAT	6.15402e-07	1.90409
1379	CTXND2	0.00248399	2.27735	KAZN	6.20328e-07	1.64718
1380	TRIM24	0.00248612	2.1082	CDKL5	6.23776e-07	1.60924
1381	AC004982.2	0.00250158	2.50465	AL033384.2	6.42434e-07	2.2721
1382	AC084024.3	0.00251296	2.97946	BET1	6.43679e-07	1.60415
1383	AC009053.2	0.002535	3.48456	KIAA1211	6.53365e-07	4.60271
1384	SLC25A42	0.00253938	4.33201	NT5DC3	6.58288e-07	1.97544
1385	NEDD9	0.00255324	3.04859	LINC02059	6.75516e-07	1.66305
1386	GLO1	0.00258735	2.32625	DENND5B-AS1	6.96264e-07	2.35528
1387	AC010998.1	0.00260953	2.29027	EPN2	7.08481e-07	1.83208
1388	SCN11A	0.00261072	9.62132	NKRF	7.28507e-07	1.70057
1389	LARP1	0.00261112	2.62571	TXNDC11	7.28668e-07	1.86092
1390	BET1	0.00262007	2.40297	VARS	7.2944e-07	1.61951
1391	GOT1	0.00262918	1.76887	C2orf91	7.55665e-07	1.9519
1392	USP37	0.00263851	2.28549	PAIP2B	7.58087e-07	2.42786
1393	FITM2	0.00265604	4.0977	SAV1	8.04499e-07	2.01868
1394	HSPA5	0.00272861	1.91927	LSR	8.23612e-07	1.65758
1395	PPP1R36	0.00274482	2.1048	ZBTB24	8.40476e-07	1.82033
1396	CADM4	0.00274724	9.33701	ARFGEF3	8.70402e-07	2.16847
1397	MRPL40	0.0027518	1.61717	KIF16B	8.93748e-07	1.50045
1398	KMT2E-AS1	0.00275258	2.06945	ADAMTS9-AS2	9.74751e-07	2.29964
1399	HIST1H2AL	0.00275567	3.52846	AL450332.1	1.01827e-06	3.54922
1400	PAPSS1	0.0027712	1.77643	GUCD1	1.09231e-06	1.73065
1401	HIST1H2BK	0.00277691	2.60297	FBLN2	1.13812e-06	1.96575
1402	AC079742.1	0.00280986	2.30288	TNFRSF10A	1.17228e-06	1.91371
1403	RBM6	0.00281711	1.74681	AF117829.1	1.1737e-06	1.84272
1404	TUT1	0.00289058	1.73741	AC027097.1	1.17388e-06	1.96251
1405	C16orf91	0.00289139	2.06481	44622	1.18527e-06	2.65362
1406	ATP2A3	0.00289844	2.13892	CHAMP1	1.21094e-06	2.22675
1407	SMIM2-AS1	0.00291551	11.8342	NR4A3	1.21101e-06	1.55372
1408	AC092068.1	0.00292614	3.94375	KIF3B	1.2169e-06	1.63988
1409	KAZN-AS1	0.00299059	7.50707	TENM4	1.28702e-06	1.73909
1410	AP001208.2	0.00299466	3.55432	CTC1	1.32274e-06	1.79039
1411	HHLA2	0.00299796	3.20126	AC023510.1	1.3236e-06	2.7267
1412	CCSAP	0.00301945	4.18848	AC010491.1	1.36719e-06	3.10941
1413	ABCG8	0.00305355	10.0449	SLC25A19	1.38148e-06	1.71898
1414	UBE2M	0.00308514	2.04553	EGR3	1.43742e-06	1.95539
1415	EPHA10	0.00310963	3.27363	CENPV	1.44911e-06	1.99186
1416	AP000845.1	0.00312424	2.95154	FGFR1OP	1.45705e-06	1.52952
1417	NDST4	0.00315969	7.47788	TEAD2	1.47468e-06	3.40439
1418	AC073343.2	0.00316626	2.72452	ALOX15	1.48814e-06	1.91635
1419	PPCDC	0.00317565	2.96865	AC007993.3	1.50661e-06	1.74985
1420	MAGED1	0.00320003	2.25593	PRKCZ	1.50926e-06	1.74614
1421	PNLDC1	0.00325066	5.91025	C9orf43	1.5095e-06	2.30801
1422	AC106779.1	0.0032536	4.19777	EIF2D	1.60063e-06	2.01354
1423	DENND5B-AS1	0.00328064	5.54998	SPATA2L	1.60598e-06	1.59713
1424	SMOX	0.0032935	2.62217	AC104971.3	1.61248e-06	1.77287
1425	ECI1	0.00331853	1.94659	LINC02332	1.64103e-06	1.76761
1426	ARHGAP44	0.00332781	6.41531	SERPINB9P1	1.6608e-06	2.10808
1427	AGT	0.00336813	2.97807	TRMT12	1.78627e-06	1.66504
1428	ANKRD33B	0.00341154	6.22044	NSUN5	1.80281e-06	1.55426
1429	GGH	0.0034134	1.57921	ROBO1	1.8627e-06	2.30742
1430	AKAP9	0.003425	2.03738	AC006206.2	1.86671e-06	4.69151
1431	KCNH5	0.0034256	5.18779	JADE2	1.9019e-06	1.61209
1432	AC093423.3	0.00343808	6.67362	LINC01659	1.91328e-06	1.51814
1433	WDR34	0.00349401	3.06097	AC009950.1	1.93083e-06	1.65621
1434	AC008914.1	0.00353443	3.76119	SLC16A13	1.97927e-06	2.13568
1435	ASXL3	0.00353676	3.75522	GTPBP1	2.00227e-06	1.53569
1436	AL354836.1	0.00353892	1.82168	SLFNL1-AS1	2.00658e-06	2.41457
1437	CD200	0.00357665	2.75306	MIR193BHG	2.0286e-06	2.00084
1438	HMGN4	0.00357682	4.66244	CASC1	2.09348e-06	3.01101
1439	SLC38A2	0.00358075	1.72601	FKBP1B	2.10264e-06	1.58034
1440	TMEM120B	0.00360217	2.91337	AC069257.3	2.10613e-06	1.84099
1441	AC093879.1	0.00360799	3.60724	NEDD9	2.11629e-06	1.5687
1442	IDI2-AS1	0.00362567	4.11746	CEP83-DT	2.15336e-06	2.51093
1443	UBC	0.00365011	1.50375	CD1D	2.18588e-06	2.35562
1444	BRF1	0.00366101	2.18688	ZNF532	2.23117e-06	1.81272
1445	MTRNR2L11	0.00368752	1.8287	PWWP2B	2.2599e-06	2.26311
1446	UBE2QL1	0.00374752	2.85137	USP46	2.26143e-06	1.56651
1447	AL353588.1	0.00375168	6.65703	BMP8A	2.38995e-06	2.70435
1448	AL606491.1	0.00375862	2.95288	AC084782.1	2.41092e-06	2.38335
1449	RAD17	0.00376312	2.14	CBX7	2.47681e-06	1.6054
1450	SOX7	0.00376979	2.05589	RGSL1	2.47705e-06	2.63044
1451	LINC01948	0.00377498	5.31369	SRM	2.48502e-06	1.58397
1452	CHRNA1	0.00380574	4.83358	AC092140.1	2.49215e-06	2.04512
1453	KCNJ13	0.00381501	2.66813	ZNF493	2.51398e-06	1.68789
1454	CLPTM1	0.00382614	1.66429	SMIM20	2.55178e-06	1.64932
1455	LINC01378	0.00382717	8.58928	MAGEF1	2.68206e-06	1.70926
1456	ITFG2-AS1	0.00383296	4.09905	FUT7	2.71213e-06	1.6739
1457	OXGR1	0.00384649	7.48858	C2orf73	2.73982e-06	2.66272
1458	HOOK1	0.00388244	4.96059	BPIFB1	2.74502e-06	2.14366
1459	GOLGA1	0.00388844	1.9524	AC104653.1	2.75722e-06	3.41973
1460	DAP	0.00392793	2.26894	FBRS	2.79481e-06	1.5256
1461	AC090518.1	0.00394492	5.16999	RASL11A	2.83374e-06	2.7247
1462	CAV1	0.0039835	1.8507	AC011939.3	2.89911e-06	2.77025
1463	ZNF214	0.00399344	4.26176	AP002358.1	2.90642e-06	1.79064
1464	ACTL10	0.00400703	3.27653	MAPK8IP3	2.90648e-06	1.6728
1465	RHBDD1	0.00402625	1.91752	AC009126.1	2.9273e-06	1.94113
1466	FAM173A	0.0040282	1.71549	HTD2	2.98932e-06	1.5212
1467	INTS8	0.0040562	2.20942	PRKD1	3.00395e-06	3.11166
1468	GLIS1	0.00410944	4.27555	AKAP11	3.04152e-06	1.51794
1469	BCLAF3	0.00411395	2.68812	AC023906.4	3.05291e-06	3.09913
1470	LINC00707	0.00414384	6.37108	AL358154.1	3.06332e-06	2.26614
1471	AL163195.2	0.00414551	3.07318	GRAMD2A	3.07683e-06	2.32856
1472	ATXN7L2	0.00419976	4.42466	ERC2	3.15572e-06	2.3456
1473	AL139807.1	0.00420991	1.89857	PRB2	3.17706e-06	1.83187
1474	FKBP14	0.00421024	1.99004	AC011139.1	3.22844e-06	2.7948
1475	KHDC4	0.0042562	1.51155	AC004263.1	3.22983e-06	2.00132
1476	ITGB6	0.0043081	3.57623	PRR7	3.25315e-06	1.61629
1477	PARP2	0.00431503	3.14635	TMEM19	3.2543e-06	1.71158
1478	LAD1	0.00431848	2.20369	DTX1	3.31178e-06	2.49027
1479	AL606760.3	0.00435306	4.05211	KLC4	3.43213e-06	1.64992
1480	TLCD1	0.00439755	4.63025	AC027682.4	3.45013e-06	2.18367
1481	SFT2D3	0.0043994	2.21561	ZNF418	3.48287e-06	2.3764
1482	SLC39A4	0.00442941	1.55185	USF3	3.50252e-06	1.54854
1483	DZANK1	0.0044527	4.08326	KDM5D	3.55379e-06	1.66442
1484	USP6NL	0.00445783	2.25405	AL031728.1	3.59521e-06	2.69117
1485	KCNN2	0.00446702	1.90077	AL135791.1	3.614e-06	2.63683
1486	IRS1	0.00447492	3.07107	AC139530.1	3.62788e-06	1.88964
1487	PRPH2	0.00450875	4.87841	EBAG9	3.63141e-06	1.67149
1488	LINC02334	0.00452163	2.28536	LYPLAL1	3.65801e-06	1.54567
1489	TMED5	0.00455824	1.57369	CCDC127	3.70044e-06	1.58665
1490	AC127526.1	0.00457763	4.34336	INSR	3.74791e-06	1.71859
1491	APLF	0.00459364	2.98786	TTLL8	3.76561e-06	1.74059
1492	ELF3-AS1	0.00465081	6.19804	C11orf53	3.79647e-06	2.30682
1493	ILF3-DT	0.00471025	1.96997	FAM19A5	3.81432e-06	2.69301
1494	PTOV1-AS1	0.0047371	3.26929	ASB2	3.84149e-06	1.58795
1495	ABCG2	0.00475547	8.25385	AC018695.2	3.89797e-06	2.8322
1496	SRP54	0.00477326	1.78527	ZNF667-AS1	3.91112e-06	2.34694
1497	ADAMTS1	0.00477978	3.81501	AC092574.2	3.97373e-06	1.83561
1498	AC073254.1	0.00482094	8.83891	TECTA	3.97936e-06	2.07668
1499	AL356277.3	0.00482204	8.84983	ANKRA2	4.08774e-06	1.50071
1500	DLG2	0.0048559	1.87059	ESPNL	4.28175e-06	1.53547
1501	SHCBP1	0.00490507	3.4526	LRRC56	4.35988e-06	2.10664
1502	AL445465.1	0.0049162	3.84586	HGD	4.36931e-06	2.64133
1503	EFCC1	0.00492816	2.93344	DGAT2	4.38622e-06	2.27732
1504	HSD17B1	0.00495717	5.28996	DSG2	4.42739e-06	1.77655
1505	CAMTA1	0.00498535	1.62148	DTX4	4.57927e-06	2.99287
1506	UBE2O	0.00499653	2.17829	IGHV4-59	4.66192e-06	1.61697
1507	ZBTB32	0.0050094	4.21689	TCP11L2	4.68772e-06	1.70239
1508	AC008551.1	0.00502911	2.45193	AC004076.1	4.69118e-06	2.07822
1509	WDR5B	0.00506934	3.4546	ANGPT2	4.69665e-06	1.58476
1510	SIDT1-AS1	0.00511508	2.20858	AL132996.1	4.80454e-06	2.4465
1511	SLC25A12	0.00512614	2.34429	IGHV3-74	4.8927e-06	1.73258
1512	EMC7	0.0052335	1.50465	ZNF814	4.89369e-06	1.50345
1513	ACTR3C	0.00527352	2.65897	AL159169.2	4.98086e-06	3.10002
1514	ADAMTSL3	0.00529482	2.17077	AL158850.1	4.99067e-06	2.25376
1515	SCRN1	0.0053396	3.81686	AC008467.1	5.02582e-06	2.43209
1516	LINC02227	0.00535973	2.58385	ZNF462	5.0797e-06	2.96609
1517	AC007344.1	0.00542637	2.67585	CYP2D6	5.09421e-06	2.6251
1518	TENM3	0.00543698	1.80025	AC018554.3	5.14036e-06	1.75526
1519	AP004147.1	0.0054643	10.4291	AL354733.3	5.26676e-06	1.88991
1520	MPC1	0.00546678	1.55549	AL359915.2	5.30843e-06	1.80986
1521	SLC22A5	0.00546816	2.56184	ARL14EP	5.33664e-06	1.50804
1522	GPHN	0.00549983	2.25558	AZIN1-AS1	5.58045e-06	1.93922
1523	SIK1B	0.00550826	2.97681	ZNF506	5.60538e-06	1.82589
1524	AC126696.1	0.00552267	6.12784	MDM1	5.63089e-06	1.89181
1525	MCM3AP-AS1	0.00553115	3.20202	SPAG1	5.68076e-06	1.66148
1526	NTSR1	0.00553911	2.68894	MREG	5.75541e-06	1.80482
1527	SWT1	0.00555371	3.8849	HOMER1	5.79776e-06	1.56669
1528	CCDC6	0.00556721	2.01119	AP001453.1	5.8402e-06	2.18205
1529	PPFIA4	0.00566901	3.32656	DOK7	5.88199e-06	2.49037
1530	PKIG	0.00568617	1.52795	MTMR4	5.94522e-06	1.75172
1531	TBC1D23	0.005701	1.77677	PANX2	5.95376e-06	2.2277
1532	AC145207.5	0.00578605	2.51511	AC095033.1	5.99803e-06	2.44368
1533	AL031777.3	0.00581504	2.82554	MYO6	6.18535e-06	1.82404
1534	AC016745.2	0.00583976	9.0534	MSANTD3	6.2291e-06	2.1807
1535	EFHC1	0.0058489	3.3736	DRC3	6.41364e-06	1.8436
1536	RABEPK	0.00585816	1.77151	GPS2	6.41374e-06	1.52327
1537	CEP170B	0.00586367	2.75709	AC105402.3	6.47985e-06	1.88369
1538	TIMELESS	0.00600356	4.50029	FOXP2	6.66713e-06	2.07794
1539	RBM11	0.00604847	4.4409	AQP11	6.88348e-06	2.09292
1540	AL136982.2	0.00611448	3.87876	AC010889.1	6.9138e-06	2.83154
1541	FCHSD2	0.00614577	2.42159	LINC02513	7.00163e-06	2.91803
1542	FO393418.1	0.00616058	3.11038	ALDH1L2	7.07906e-06	1.61836
1543	EZR	0.00616276	1.81659	PAICS	7.07949e-06	1.60831
1544	TSSK6	0.00616577	4.82555	LINC01224	7.21175e-06	2.61599
1545	KLHDC1	0.00618798	3.1442	TOMM5	7.21209e-06	1.5155
1546	PLEKHG7	0.00619897	5.28183	CALML6	7.26485e-06	2.29116
1547	GPR4	0.00624688	2.47526	KYAT1	7.32175e-06	1.96773
1548	ADAM18	0.006375	8.28658	AC093607.1	7.34802e-06	3.37366
1549	LPCAT4	0.00642189	2.58813	CHL1-AS1	7.4657e-06	1.54295
1550	AC145285.6	0.00643137	2.72129	TEX48	7.51629e-06	3.83317
1551	AL121852.1	0.00643959	4.46102	CNDP1	7.74621e-06	2.37047
1552	CCDC68	0.0064935	1.88525	C17orf113	7.84407e-06	1.75295
1553	AC105760.2	0.00653385	4.97825	AC010976.1	7.87229e-06	2.05846
1554	CDC42EP5	0.00654307	2.50291	TACR1	7.89344e-06	2.00448
1555	LRRC17	0.00654589	2.73224	AC145207.7	7.89696e-06	1.64165
1556	AC008429.1	0.00662141	2.04704	TRAV39	7.90144e-06	1.62603
1557	FASTKD3	0.0066667	3.62665	AC090527.1	8.02637e-06	1.95838
1558	PDZD9	0.00672805	4.92373	CCDC120	8.03343e-06	2.37396
1559	SLC12A9-AS1	0.00682874	7.17419	RNF103-CHMP3	8.15153e-06	3.30726
1560	C12orf43	0.00683442	2.83174	MAP1A	8.18932e-06	2.26706
1561	LINC01992	0.00683508	5.97454	ZDBF2	8.52364e-06	2.21798
1562	SH3GL3	0.00683951	2.20386	ZNF275	8.58902e-06	2.23413
1563	AL121900.2	0.00685422	2.59006	AGPAT5	8.9359e-06	1.71378
1564	SLC30A10	0.00689567	3.50575	AC037487.2	9.03552e-06	2.0556
1565	TARSL2	0.00691689	1.66974	ZYG11A	9.17936e-06	2.0711
1566	YTHDF3-AS1	0.00695525	5.01248	KCNK17	9.33345e-06	2.08473
1567	MIR1-1HG	0.00704447	5.88978	KCNIP2-AS1	9.43508e-06	2.45258
1568	AP1S3	0.00704728	2.88991	LINC01250	9.52616e-06	2.63868
1569	ASB3	0.00710149	1.87719	AC138028.2	9.58688e-06	2.22953
1570	ACADL	0.00713769	3.18387	RHPN2	9.79302e-06	1.96278
1571	AL358075.4	0.00713906	4.80289	AL627422.2	1.01043e-05	2.71869
1572	UTP14A	0.0071426	3.15463	SLC12A3	1.02754e-05	1.71799
1573	GPR75-ASB3	0.00717424	2.5154	AC025048.4	1.06646e-05	3.05718
1574	SEMA3F	0.00717624	2.87825	AC079630.1	1.07955e-05	3.063
1575	MT1M	0.00719583	2.76947	RIOK2	1.08461e-05	1.60925
1576	AC092040.1	0.00724553	1.87709	SSTR3	1.09005e-05	1.79431
1577	AL137786.1	0.00727534	9.8932	ANKLE2	1.1001e-05	1.61053
1578	POLR1E	0.00728504	2.5086	CLCC1	1.11104e-05	1.71973
1579	C2orf88	0.00729722	2.79066	KLHL32	1.1657e-05	2.54435
1580	AC091691.2	0.00741798	3.48957	AL157937.1	1.19279e-05	2.5232
1581	ENTPD7	0.00744965	4.24718	AC020765.2	1.20636e-05	2.25605
1582	PIEZO2	0.00750125	5.95031	USP12-AS1	1.21909e-05	3.03993
1583	DLGAP4-AS1	0.00752989	3.09735	DUS2	1.22395e-05	1.74933
1584	STXBP5L	0.00753528	6.45631	FAM43A	1.22836e-05	1.94509
1585	AL358790.1	0.00760354	2.82321	TLCD1	1.24188e-05	2.58053
1586	MROH9	0.00760771	3.23962	TMEM62	1.24921e-05	1.52092
1587	AC005837.2	0.00764583	1.90684	AL138760.1	1.31504e-05	2.19139
1588	AL512791.2	0.00768303	3.02638	AL035706.1	1.37993e-05	1.97073
1589	DOCK6	0.00775855	2.03335	AL139294.1	1.38392e-05	1.85575
1590	LINC00982	0.00777273	1.83954	AC008741.1	1.42375e-05	1.77426
1591	PNMA6A	0.00777824	4.07173	AC091153.3	1.43418e-05	2.91863
1592	SPINK2	0.00781677	5.00918	SPACA5	1.43506e-05	2.37934
1593	AP003717.1	0.00789079	8.50424	AC090425.2	1.4474e-05	2.82511
1594	AC079790.1	0.00790785	6.15911	MATN1-AS1	1.4663e-05	2.14366
1595	AC084756.1	0.00792009	3.52443	AL359504.2	1.46733e-05	2.70396
1596	AC119150.1	0.00792678	2.55674	FBN1	1.48701e-05	1.93903
1597	AC012464.1	0.00795413	4.86944	UGT2B17	1.52002e-05	1.68616
1598	MAPK11	0.00796341	2.80018	ZNF439	1.54254e-05	1.66161
1599	AC009120.4	0.00798718	4.74827	PTCRA	1.55315e-05	2.63744
1600	PLEKHF2	0.00801837	1.62475	ZNF736	1.56131e-05	1.79189
1601	SCRN2	0.00806244	1.851	ZNF395	1.5896e-05	1.84917
1602	ZWILCH	0.0081118	1.87834	FBXW12	1.60836e-05	1.9188
1603	RAB17	0.00811629	5.71541	DEXI	1.62673e-05	2.16755
1604	AP000552.1	0.00818971	4.26018	AC090844.3	1.66201e-05	1.84388
1605	UBE2T	0.00819047	3.36271	AL136298.1	1.69882e-05	1.88176
1606	ABCA10	0.00822864	2.41627	TIMM10B	1.71083e-05	1.50066
1607	OSTN	0.00824211	3.89411	AC110760.1	1.7135e-05	1.72985
1608	AL137186.2	0.0082489	2.60499	AC062029.1	1.80105e-05	2.57023
1609	HAS3	0.00833424	5.14566	AC008056.2	1.81686e-05	2.76377
1610	PRMT1	0.00835038	1.72606	RGS16	1.81878e-05	1.94711
1611	STARD7	0.00835448	1.70012	AC133961.1	1.89026e-05	2.94663
1612	PFKFB2	0.00838488	3.13307	KLHL22	1.9217e-05	1.68694
1613	BMF	0.00844282	4.36854	AL591845.1	1.94073e-05	1.54709
1614	IKBIP	0.00844533	1.54795	NLRP14	1.95115e-05	1.59245
1615	CELSR1	0.00848418	4.47419	RBM7	1.96268e-05	1.56284
1616	AC106864.1	0.00853899	13.435	TP53I13	2.00685e-05	1.50055
1617	AC099788.1	0.00861927	7.58244	EXOSC5	2.04102e-05	1.95581
1618	AC006460.1	0.00863933	2.02097	CYP2C8	2.14076e-05	2.4923
1619	LINC02340	0.00864147	2.90875	NIPSNAP1	2.16101e-05	1.72622
1620	SHISA8	0.00869283	3.72095	AL672277.1	2.16837e-05	2.78115
1621	LINC02161	0.00870098	8.0464	LINC01623	2.23529e-05	1.51052
1622	ANKRD53	0.00871433	8.07348	IGHV3-32	2.25357e-05	1.69601
1623	C1QTNF12	0.00875338	9.0953	CASP9	2.28598e-05	1.87968
1624	AC005703.4	0.00875916	4.44777	LINC02170	2.29053e-05	2.57648
1625	AC007388.1	0.00880741	1.6806	LY75	2.31871e-05	1.70428
1626	AL157871.4	0.00885181	2.01983	AC097491.1	2.40694e-05	1.62214
1627	AC139887.2	0.00885853	1.93417	MATN2	2.50682e-05	1.90765
1628	AC092903.2	0.00886724	1.69861	SYT7	2.51412e-05	2.3399
1629	SOX17	0.00888378	1.93154	SLC35E2A	2.56203e-05	2.05966
1630	SMIM18	0.0089695	2.61315	PITPNM2-AS1	2.58451e-05	2.41553
1631	DNAJB11	0.00898319	1.52124	OSBPL2	2.61193e-05	1.62181
1632	SLC36A3	0.0091128	6.68018	SOX5-AS1	2.62908e-05	2.34023
1633	AC006157.1	0.00916463	3.49488	C1QTNF6	2.63704e-05	2.65187
1634	AP003680.1	0.00921338	2.07026	NLRP9	2.71434e-05	3.05172
1635	RINT1	0.00921606	1.6675	AC012360.3	2.72971e-05	1.9477
1636	ZNF543	0.00923802	4.34374	TTC12	2.78644e-05	1.71892
1637	AMZ1	0.00928525	2.84998	PLAG1	2.79738e-05	1.57555
1638	U52111.1	0.00934426	2.96509	SPDYE3	2.83523e-05	1.66185
1639	ZNF592	0.00934527	2.02842	LYRM1	2.90961e-05	1.72269
1640	CSF2RB	0.00934883	2.73359	C19orf48	2.98329e-05	1.7087
1641	TCIM	0.00939979	3.13029	PARD6A	3.03735e-05	1.89232
1642	LINC01416	0.00944289	3.48652	AGMAT	3.0906e-05	2.46406
1643	NFIB	0.00954016	1.50283	VEGFC	3.16992e-05	1.91824
1644	TTC29	0.0095616	2.38404	PDCD2L	3.23085e-05	2.17424
1645	UBE2G1	0.00967233	1.64507	AC009133.1	3.31739e-05	2.027
1646	ALDH1A3	0.00969417	7.75907	AC099314.1	3.36828e-05	1.84158
1647	CA13	0.00970687	2.92536	AL512380.1	3.38635e-05	1.78271
1648	AC004889.1	0.00979262	3.31003	LINC00637	3.39886e-05	1.8814
1649	GRK4	0.00980772	2.23393	TMEM200B	3.44091e-05	2.29641
1650	TNKS1BP1	0.00984089	2.64687	FANCD2	3.47168e-05	1.81097
1651	CGREF1	0.00985176	2.04059	TM4SF5	3.48547e-05	1.83487
1652	AC142472.1	0.00987844	2.07399	IPO5	3.54772e-05	1.51383
1653	DDX43	0.0099324	4.77041	AP001347.1	3.55219e-05	2.36877
1654	PARD3	0.00993503	3.28227	HIST1H2BC	3.58037e-05	1.53553
1655	TTC28	0.00995421	2.14225	C2orf88	3.58317e-05	1.63477
1656	PLXNA3	0.0099653	1.73596	GPX7	3.63035e-05	1.86545
1657	BAD	0.0100318	1.76824	OXCT2	3.66302e-05	1.97398
1658	AC254562.3	0.0100326	3.23732	OR2T10	3.71861e-05	2.3404
1659	AKR1D1	0.0101546	9.58193	POLR3E	3.7349e-05	1.52947
1660	S100PBP	0.0101755	1.63654	RGS7	3.7909e-05	3.22035
1661	CCDC85A	0.0101797	4.30328	DCAF4	3.83208e-05	2.2086
1662	AC027288.3	0.0101845	6.25908	GEMIN7-AS1	3.85931e-05	2.10216
1663	AC107375.1	0.0101995	5.1177	MGAT5	3.89599e-05	1.57692
1664	APOL1	0.0102014	1.51846	AC108156.1	3.91783e-05	2.13254
1665	B4GALT7	0.0102099	1.54592	CCDC74A	3.92659e-05	1.62799
1666	AL356124.2	0.0102514	6.69342	ZNF208	3.98479e-05	1.89386
1667	ABCC6	0.0102675	4.78981	BX890604.1	3.99633e-05	1.95994
1668	STYXL1	0.0103116	2.32709	DAXX	4.01959e-05	1.56924
1669	AL121989.1	0.0103393	2.05913	DNAJA3	4.09733e-05	1.50458
1670	FADS3	0.0103915	1.94679	NOA1	4.11051e-05	1.67027
1671	UGGT2	0.0104382	2.03766	AC063979.2	4.13489e-05	2.98735
1672	MEF2D	0.010447	1.88219	TBX19	4.23037e-05	1.8539
1673	ANG	0.0106257	2.4576	SPIN3	4.23335e-05	1.51739
1674	AL021707.1	0.0106358	2.7183	SAMD5	4.36529e-05	2.69591
1675	AL121652.1	0.0108314	4.29614	AC104134.1	4.37377e-05	2.23667
1676	UGGT1	0.0108785	1.87376	AL049836.2	4.45967e-05	1.6748
1677	AGMAT	0.0108938	4.38455	IGKV3-15	4.58672e-05	2.01167
1678	AL157911.1	0.0109213	5.59355	CXorf65	4.61734e-05	1.74489
1679	PNPLA1	0.0109787	3.56913	IGKV3-20	4.62062e-05	1.80404
1680	AP001528.2	0.0110077	3.10359	VAC14-AS1	4.63682e-05	2.39451
1681	RNF123	0.0110348	2.40767	AL591895.1	4.68861e-05	1.7853
1682	IL6ST	0.0110941	1.75731	PON1	4.94868e-05	1.53505
1683	AC092802.1	0.0111223	3.93324	ASB14	4.96601e-05	1.78345
1684	AC136469.1	0.0111794	2.90073	CXorf40A	5.06775e-05	1.7835
1685	OSBPL10-AS1	0.0112043	6.01546	AC069113.2	5.07109e-05	1.58625
1686	ZNF711	0.0112314	8.29131	FAM160A1	5.12382e-05	2.46771
1687	TMEM147-AS1	0.0112514	1.67893	CCNT2-AS1	5.16186e-05	2.0427
1688	NINL	0.0112861	3.40308	ZNF490	5.32267e-05	1.54333
1689	CLASRP	0.0112878	1.9515	AC048338.1	5.34223e-05	1.77672
1690	AC069213.1	0.0113687	4.1546	VAMP1	5.41366e-05	1.5373
1691	AP000253.1	0.0113902	1.522	AC104051.1	5.41916e-05	2.59834
1692	AL589765.7	0.0114321	6.94203	AC245100.1	5.42243e-05	1.56467
1693	CBFA2T2	0.0114649	1.75485	UNKL	5.42309e-05	1.59612
1694	CCDC134	0.0115106	2.22278	PLK2	5.49027e-05	1.71183
1695	P2RY8	0.0115124	1.63659	SOSTDC1	5.50098e-05	1.9105
1696	PHF10	0.0115151	2.24883	MYO5C	5.51691e-05	2.15617
1697	RALY	0.0115334	1.51182	AC011405.1	5.56361e-05	1.91733
1698	WDR66	0.011595	6.63223	AC008758.2	5.58985e-05	2.90986
1699	AF279873.4	0.0116035	2.42419	LINC00598	5.64569e-05	2.06947
1700	COPZ2	0.0116746	1.62237	PEBP4	5.68544e-05	2.1676
1701	KNG1	0.0117301	5.80115	LINC00972	5.72205e-05	1.82015
1702	POLR1C	0.0117382	2.3267	ATIC	5.83494e-05	1.51426
1703	TLCD2	0.0117409	2.69347	AC138123.1	5.83516e-05	1.9332
1704	ART4	0.0117421	6.24091	ALDH3B2	5.8828e-05	1.66802
1705	ECE1	0.0117783	2.5532	MAP3K7CL	5.95776e-05	1.73861
1706	MBD4	0.0118646	1.69057	AC005670.1	6.02738e-05	2.45024
1707	ANGPTL8	0.0118804	3.4618	NBPF15	6.08932e-05	1.74491
1708	PXDNL	0.011894	2.26215	AC002066.1	6.20417e-05	2.15326
1709	DERL2	0.011923	1.62213	LINC00662	6.21556e-05	1.94778
1710	ENTPD4	0.0119242	2.26672	EXPH5	6.30085e-05	1.71262
1711	ZFR2	0.0119582	3.99695	ZNF35	6.41948e-05	2.08061
1712	ZNF350-AS1	0.0119621	3.28843	DFFA	6.47255e-05	1.71618
1713	CENPJ	0.0119965	3.81101	LINC01238-1	6.49519e-05	2.26626
1714	S100A3	0.0120072	6.89486	AL139327.2	6.5413e-05	1.50897
1715	AC012085.2	0.0120128	5.39389	LNX2	6.6054e-05	1.61459
1716	CSRNP3	0.0120732	3.69974	AL354920.1	6.67625e-05	3.24741
1717	OPCML	0.0121049	3.16081	PPAN	6.72375e-05	1.64588
1718	CLVS1	0.0121526	3.88193	AC090092.1	6.76228e-05	2.11873
1719	VWA3B	0.0121529	6.33618	NLGN4X	6.84262e-05	2.8668
1720	ZC2HC1A	0.0122302	3.72938	LINC00954	6.84356e-05	1.97343
1721	MAFG-DT	0.0122424	1.75632	MAP9	6.88027e-05	1.84408
1722	KALRN	0.0122499	2.96276	ASH1L-AS1	6.94155e-05	1.55527
1723	ZCCHC7	0.0122568	1.74907	AL356417.1	7.0077e-05	2.18539
1724	TRIM25	0.0122899	1.88999	PYCARD-AS1	7.13507e-05	2.5215
1725	SIAE	0.0123479	2.18792	LINC01926	7.14794e-05	2.49725
1726	CRYBB2	0.0123544	4.22811	AC010247.2	7.23877e-05	3.18811
1727	ZBED6CL	0.0123628	2.08144	JSRP1	7.26516e-05	1.50065
1728	AL357055.3	0.0123927	2.6572	GLYATL3	7.26818e-05	2.87519
1729	AC093607.1	0.0123929	12.2354	AL445430.1	7.35911e-05	2.41899
1730	SLC6A9	0.0124772	4.74282	LINC01006	7.53041e-05	2.31932
1731	AC122694.1	0.0125753	5.89854	MED26	7.67775e-05	1.70992
1732	AL023584.2	0.0126041	3.55162	IL17REL	7.69358e-05	1.64552
1733	LINC01440	0.0126184	2.43827	FAM136A	7.76917e-05	1.54549
1734	SEMA3G	0.0126793	1.55971	AC092653.1	7.8055e-05	1.62722
1735	AL391422.3	0.0128681	3.86274	ITFG2-AS1	7.93049e-05	1.61365
1736	RAPGEF4-AS1	0.012988	1.99899	CLCN1	7.93354e-05	1.65696
1737	POMK	0.0130156	4.78969	EEF1G	8.11076e-05	1.6434
1738	AC073655.1	0.0130906	3.13592	ZNF10	8.27538e-05	1.74544
1739	FBXO43	0.0130914	6.9025	NPIPB11	8.27889e-05	1.56269
1740	AC079336.4	0.0130921	2.66453	AL157373.2	8.31096e-05	2.45339
1741	LINC00271	0.0130934	5.90444	AC008083.2	8.38607e-05	1.843
1742	AC005363.2	0.0131094	1.51137	EBF4	8.45713e-05	2.26862
1743	PPEF2	0.0131529	5.92731	ICA1L	8.46138e-05	1.96878
1744	AL513123.1	0.0132298	3.19447	COL24A1	8.48841e-05	1.85711
1745	SYT9	0.0132747	5.21234	AL139352.1	8.54023e-05	2.41131
1746	IGHD	0.0132881	17.9727	PRR7-AS1	8.60345e-05	2.52765
1747	LINC02109	0.0132889	4.00885	CEACAM21	8.63967e-05	1.85521
1748	C8orf33	0.0132966	1.65438	ZNF581	8.81942e-05	1.73234
1749	AC093827.5	0.0133586	4.47639	C8orf48	9.32708e-05	1.56034
1750	AGAP6	0.0133675	2.11187	AL691447.2	9.33553e-05	3.38234
1751	BMI1	0.0133875	1.9639	AC068643.2	9.47109e-05	2.83616
1752	FAM78B	0.0134163	1.84136	ARL4D	9.47314e-05	1.80266
1753	COLCA2	0.0134171	2.10935	VASH2	9.75637e-05	2.36982
1754	HIST1H2BF	0.0135069	1.61787	AKAP1	9.81267e-05	1.64368
1755	MPP6	0.0136373	3.58838	LINC02521	9.91885e-05	1.7573
1756	CEP85	0.0136416	3.15908	ZNF735	9.93441e-05	2.29542
1757	LINC00887	0.0136627	7.09949	PYCR3	9.98333e-05	2.34164
1758	MNS1	0.013708	7.17096	AC244517.11	0.000100367	2.04428
1759	COPS7B	0.0137256	2.38562	CHODL	0.000101023	2.64007
1760	PTGES3L	0.0137658	1.58683	RNF32	0.000101417	2.40426
1761	PLXNC1	0.0137974	1.80395	MYO18B	0.000102013	1.56875
1762	AL691403.2	0.0138129	2.06184	LIX1-AS1	0.000102869	2.51962
1763	CRISPLD1	0.0138577	5.56901	ZNF567	0.000104198	1.56296
1764	MRPS2	0.013869	1.58001	KCNIP2	0.000105197	2.50203
1765	INTS6	0.0138929	1.6068	ADPRM	0.000105739	1.53173
1766	CHRNG	0.0140836	8.13365	MAP3K21	0.000107147	1.76083
1767	SPINDOC	0.0141045	2.37934	AF129075.2	0.000109093	2.00892
1768	APOLD1	0.0141317	2.13057	GNAZ	0.00010968	1.68768
1769	AL358335.2	0.0141667	2.03236	ANKRD30BL	0.000110417	2.2828
1770	HIST1H2AC	0.0143215	1.87687	POLR2D	0.00011235	1.51334
1771	SEC23B	0.0143377	1.79364	TMEM229B	0.00011411	1.77375
1772	YIPF3	0.0143516	2.18046	AC112206.2	0.000117786	1.84988
1773	AJAP1	0.0143536	3.30294	BEX5	0.000117922	2.08686
1774	STX18-AS1	0.0143957	4.05579	PRTFDC1	0.000119485	1.97636
1775	MROH8	0.014435	2.38608	KIRREL3	0.000121643	1.93213
1776	AC083805.2	0.0145217	7.46626	RASAL1	0.000122109	1.89088
1777	GLS	0.0145299	1.68647	HMGA1P4	0.000122535	3.5178
1778	AMN	0.0145895	1.73205	AP003717.1	0.000123231	1.73104
1779	Z84485.1	0.0147109	3.31482	MSTO1	0.000124096	1.80926
1780	WWOX	0.014773	1.91708	HDAC5	0.000124143	1.62383
1781	PREB	0.014781	1.8387	SGSM3	0.000126487	1.57538
1782	SLFNL1-AS1	0.0148021	4.94792	PYGM	0.000130025	2.1414
1783	CTSV	0.0148922	2.66148	NSMCE4A	0.000131911	1.61067
1784	LINC01611	0.0149631	6.35028	AC132192.2	0.000132843	1.95508
1785	DGCR6	0.0149709	2.31948	XACT	0.000132857	2.85468
1786	POP7	0.0149901	1.57306	ZNF627	0.000133121	1.65063
1787	AC021097.1	0.0151214	2.18101	DPF3	0.000135277	1.87314
1788	THSD7A	0.0152833	3.2885	AP001462.1	0.000135769	1.86053
1789	HIVEP1	0.01541	1.93119	TESC-AS1	0.00013646	2.92705
1790	AL365275.1	0.0154106	2.59694	ZFP69B	0.000136958	1.74968
1791	SYNE3	0.015416	1.82594	FBXL13	0.000137463	2.05472
1792	AL139393.2	0.0155752	2.08307	AC120053.1	0.000137926	2.12815
1793	SFXN2	0.015603	1.90592	PTPRS	0.000139887	2.04154
1794	CYP4A22-AS1	0.0157321	2.2884	WNT3	0.000141016	2.30452
1795	CMTM8	0.0158571	1.97948	ELOA	0.000142915	1.63911
1796	DOPEY1	0.0158995	1.6171	AC109492.1	0.000143086	2.14606
1797	EPB41L4A	0.0160215	2.23146	ZBED3	0.000144996	1.57185
1798	MORC4	0.016098	1.58791	CTHRC1	0.000145617	2.54265
1799	HSPA12B	0.0161869	3.23236	AC127164.1	0.000147243	1.99613
1800	ANKS6	0.0162015	4.18487	AQP5	0.000148362	1.94087
1801	AC073655.2	0.016211	4.78359	TERF2	0.000148426	1.57746
1802	GREM1	0.0162343	4.49502	AC068633.1	0.000149179	3.18417
1803	AC019131.2	0.0164328	3.61099	MRPL49	0.000151852	1.58728
1804	AL117329.1	0.0164737	8.95185	GJA3	0.000152984	2.67396
1805	RAD52	0.016498	3.03087	ZNF3	0.000153725	1.51335
1806	AC006483.2	0.0165004	2.97418	AC026464.3	0.000154856	2.45423
1807	ICAM1	0.0165991	1.57169	ADGRL4	0.000156031	2.15079
1808	LRRC4B	0.0167081	9.15557	IGHV1-3	0.000156382	1.55767
1809	AC021006.2	0.0169517	2.09094	TUBB2A	0.000160358	1.62363
1810	TUFT1	0.0169583	2.60538	ZMAT1	0.000160687	1.57458
1811	NEB	0.0170216	5.40092	AL078581.3	0.000161399	2.42816
1812	BMS1P14	0.017028	2.17639	RAB11FIP3	0.000164175	1.59827
1813	AC034231.1	0.0170661	3.31892	TRHR	0.000164482	3.25459
1814	RUVBL2	0.0170715	2.00199	HIST1H2BF	0.000164646	2.40687
1815	MFSD2A	0.0171629	4.00318	AC007298.1	0.000165626	1.73774
1816	KCNJ10	0.0172431	3.64081	EZR-AS1	0.000166293	2.9646
1817	RIPOR1	0.0172847	2.41604	HCG22	0.000166918	1.50088
1818	COL4A5	0.0173441	3.61164	AC092802.2	0.000169143	2.95492
1819	A1BG	0.0173554	2.06103	ANKRD65	0.000169518	1.57268
1820	HIST1H2AH	0.0174044	4.69339	KMO	0.000176446	2.04973
1821	FTSJ1	0.0174345	2.8677	LINC00587	0.000177144	2.26794
1822	GRIN2D	0.0175176	4.96809	AL449266.1	0.000179522	1.88663
1823	GPR22	0.0175526	6.573	HHEX	0.000180939	1.59201
1824	SMG7	0.0176431	1.69548	AL035416.1	0.000182407	2.25857
1825	IL6R-AS1	0.0176524	6.18382	AL096678.1	0.000182999	1.98351
1826	P3H3	0.0176759	2.79302	DDX25	0.000185606	3.37576
1827	AC004816.2	0.0176967	1.81751	TMEM198	0.000186976	1.80642
1828	AC079907.1	0.0177168	3.87386	AL157834.1	0.000188458	2.13046
1829	AC016957.2	0.0177698	4.67714	ALDH5A1	0.000190043	1.68882
1830	AC105001.1	0.0178506	4.88466	CALHM3	0.000190165	1.85701
1831	HMGB3	0.0179254	3.76276	FLNB-AS1	0.000190647	1.83749
1832	SNRNP70	0.0179962	1.56928	SEMA3D	0.000193308	3.04812
1833	PPP1R16A	0.0180355	2.35049	TPTE2	0.000193338	1.95295
1834	AC010491.1	0.0180474	1.92713	TRIM73	0.000193468	1.68387
1835	AF131216.1	0.0180596	2.4486	RBM15-AS1	0.000194801	1.72489
1836	PIF1	0.0180643	1.65291	AL590764.1	0.000197945	1.58292
1837	TRIM47	0.018094	2.21537	AC012629.2	0.000198334	1.913
1838	NANP	0.0180953	3.68464	IZUMO4	0.00019979	1.50802
1839	COX18	0.0181818	1.82095	SLC4A5	0.000200895	1.64449
1840	SNAP25	0.0181858	6.28389	VWC2L	0.000200919	2.18904
1841	SLC25A34-AS1	0.0182152	2.21316	FGD1	0.000201608	1.75279
1842	BEX5	0.0182288	1.65073	AC012645.3	0.000203377	1.82754
1843	RAD9B	0.0182472	4.31898	FUT8-AS1	0.000205009	1.81985
1844	ZHX2	0.0183185	1.51641	AP004609.1	0.000205427	2.49486
1845	Z98885.3	0.0183809	4.86435	LINC00507	0.000205735	1.66602
1846	PTPN2	0.0184064	1.57887	AC005534.1	0.000207247	2.53648
1847	MYO1C	0.0185642	1.58706	PIGZ	0.000207809	1.73836
1848	GIGYF2	0.0185735	1.93805	PREX2	0.00021335	1.61779
1849	AC119403.1	0.0185751	3.59739	AC096711.3	0.000214371	2.05995
1850	SETD6	0.0185972	2.15486	C1QTNF3-AMACR	0.000215337	1.69787
1851	CBFA2T3	0.018602	1.65804	AC004771.1	0.000215708	2.68477
1852	LINC02551	0.0186079	2.52654	SGPP2	0.000219419	2.58552
1853	ADAMTS9	0.018627	1.80473	AC105760.1	0.000219895	2.25363
1854	MBTPS1	0.0187357	1.64769	PRB1	0.000222116	2.75314
1855	ACSS1	0.0187787	2.12009	ELSPBP1	0.000222822	3.02238
1856	AL031775.1	0.0187847	8.61108	WDR66	0.000224974	1.95746
1857	AC093158.1	0.0188953	7.27964	SPON1	0.000228054	1.8126
1858	RABGAP1L	0.0189077	1.88695	AC005498.3	0.000228285	1.72332
1859	C1orf146	0.0189627	2.63788	GEMIN4	0.000229537	1.88613
1860	CCL17	0.0191256	2.70582	AP003696.1	0.00022996	2.20981
1861	AC022126.1	0.0191366	4.23915	AL662797.1	0.000231232	1.92133
1862	SRP72	0.0192741	2.09295	FAM81A	0.000233453	2.17357
1863	TIMM44	0.0192963	2.05348	ZNF37A	0.000239008	1.53214
1864	ARL16	0.0193798	2.04179	DDX20	0.000243761	1.60592
1865	ZBTB22	0.019392	3.43495	NRXN3	0.000247582	2.05157
1866	TJAP1	0.019434	1.59769	AL031846.2	0.000247632	1.67343
1867	AJ003147.2	0.0196253	2.39986	AC245014.3	0.000250921	1.52067
1868	PPP6R2	0.0196453	1.5649	LINC02231	0.00025304	1.69258
1869	PTPRB	0.0197568	2.03816	AC040977.2	0.000253537	2.51114
1870	TDRD12	0.0197886	8.9082	AL355512.1	0.00026415	1.52815
1871	MTMR4	0.0198904	3.09299	GPATCH4	0.000268989	1.6243
1872	OXCT2	0.0198948	1.92493	LTBP1	0.00027274	1.60178
1873	CD19	0.0199859	2.8685	LINC02126	0.000276593	2.20711
1874	OIP5	0.0200351	3.40351	AC017048.2	0.000291097	1.5529
1875	AC092376.1	0.0200784	1.91899	AL157834.2	0.000296338	1.99964
1876	SPICE1	0.0201085	1.99444	ZDHHC19	0.00030303	1.63617
1877	AC099066.2	0.0201184	3.59239	CHRNA1	0.000303825	2.15641
1878	ALMS1	0.0201452	2.09894	FAM111B	0.000304562	2.39986
1879	AC036176.1	0.0202173	1.78747	TXLNB	0.000309941	1.57126
1880	BCL6B	0.0204154	6.32475	NOTCH4	0.000310098	1.58246
1881	AL357500.1	0.0208649	5.79623	SCUBE2	0.000311455	2.03041
1882	ADGRG5	0.0210199	3.54284	HCG25	0.000315563	2.01816
1883	CRY2	0.0211072	2.65852	AC078785.1	0.000316308	2.5603
1884	AC055855.1	0.0211107	2.1298	ACTR3C	0.000317539	1.50811
1885	AL133351.1	0.0213357	1.83518	AC004053.1	0.000326776	2.46319
1886	CCDC178	0.0214404	2.71094	C17orf75	0.000327897	1.60605
1887	RTKN	0.0214456	3.6841	DQX1	0.000328871	1.82729
1888	RIT2	0.021455	4.20191	DCC	0.000328982	3.90205
1889	AC017071.1	0.0216296	2.45618	CCND1	0.000331117	1.56712
1890	HOMER2	0.02165	2.42101	EFCAB13	0.000331365	1.79339
1891	CLINT1	0.0216868	1.52024	AL021328.1	0.000332474	2.99734
1892	AC016907.2	0.0218073	2.01999	IBA57	0.000332799	1.93126
1893	SRBD1	0.0218324	1.52382	LINC01495	0.000340073	3.09426
1894	DPCD	0.0219393	1.66611	SDE2	0.000340441	1.51122
1895	AC008467.1	0.0220105	4.48461	POLR3D	0.000341024	1.52384
1896	AC002429.2	0.0220821	2.47649	AL355472.4	0.000342661	2.0627
1897	CLSPN	0.0221807	2.82788	UNC5CL	0.000343596	2.00596
1898	DNAJC6	0.0222209	2.92897	LINC00582	0.000343667	1.70394
1899	AL355390.2	0.022255	3.11785	TSSK4	0.00034451	1.81251
1900	LINC00989	0.0222588	5.23372	NPIPB2	0.000345546	2.40114
1901	AC092343.1	0.0222786	2.15023	KCNC3	0.000347261	2.04323
1902	ZNF507	0.0224696	1.61281	LACTB2-AS1	0.000348217	1.92083
1903	BUB1	0.0227031	4.74777	ARHGEF5	0.000348861	2.17393
1904	REEP1	0.0227224	4.73416	LPAR5	0.000349552	1.77668
1905	RIC1	0.0228448	1.90797	AC005037.1	0.000349922	1.5581
1906	PNPLA3	0.0228448	5.72166	ADAM29	0.00035227	2.40757
1907	Z93930.2	0.0228919	1.8208	LINC01562	0.000353286	2.66389
1908	CHPF2	0.0230315	2.39398	AC022384.1	0.000359952	1.95426
1909	GLG1	0.0230667	1.67226	OR1L8	0.000368141	1.97576
1910	AC109446.3	0.0234003	1.63811	AC099687.1	0.000369651	1.73615
1911	ALG1	0.0235026	1.70554	OSMR	0.000372447	2.01123
1912	AC010273.1	0.0235144	5.68405	TMEM254-AS1	0.000373956	1.86451
1913	PDZK1	0.0235683	3.12817	LYRM7	0.000377825	1.64328
1914	PYY	0.0236478	3.88319	TIFAB	0.000379224	1.7179
1915	GJC2	0.023851	2.61964	NUP210L	0.000381033	1.85301
1916	AC018467.1	0.0240107	2.45718	AC137761.1	0.000383245	1.7458
1917	INTS6-AS1	0.0240324	2.53444	CYP2U1	0.000386964	1.53505
1918	LINS1	0.0240645	2.11131	STKLD1	0.000388423	2.43969
1919	AC011374.2	0.0241767	4.52225	SASS6	0.000391737	1.96891
1920	ZNF35	0.0242305	1.89476	RND1	0.000392627	1.66349
1921	BOC	0.0243778	2.63371	AC092574.1	0.000395716	1.56144
1922	AGPAT3	0.0245488	1.88025	CU633980.1	0.000399629	1.94266
1923	SLAIN1	0.0245534	2.00708	PCDH9-AS4	0.000401329	1.6145
1924	AC025211.1	0.0245769	3.34142	TMEM159	0.000401854	1.55446
1925	TLL1	0.0246207	5.78094	OR2A42	0.000402752	2.30167
1926	AC020917.3	0.0246408	1.93609	AC109449.1	0.000404307	1.60373
1927	COCH	0.0247339	2.17313	CPLX3	0.000404621	2.37787
1928	PTPN20	0.0248386	3.45143	NREP-AS1	0.000410469	3.58976
1929	POU2F3	0.0248596	2.76061	CYP46A1	0.000420225	1.98417
1930	ANXA9	0.0249387	2.76959	MROH9	0.00042228	2.97816
1931	AKAP3	0.0251391	6.59136	RFX3-AS1	0.000428594	1.52958
1932	NT5DC2	0.0253663	2.28222	AL591926.2	0.000429492	1.91243
1933	TMEM184A	0.0253774	2.05855	AC074131.1	0.000429914	1.91825
1934	ZNF460	0.025397	4.77825	ZNF135	0.000432285	2.39639
1935	VASN	0.0254236	1.70248	HAUS5	0.000436647	1.88215
1936	TTC8	0.025519	4.88925	AP003063.2	0.000438024	1.89089
1937	CPHXL	0.0255974	5.10997	AL391097.2	0.000439937	2.65153
1938	AC138512.1	0.025773	3.23224	C12orf77	0.000442406	1.80815
1939	MYH14	0.0257952	4.45523	CLYBL-AS1	0.000445556	2.51337
1940	AC015982.1	0.0259101	2.84205	AC011477.4	0.000447513	2.06949
1941	DNAH8	0.0259221	2.04399	AC128685.1	0.000448611	2.3322
1942	SLC17A5	0.0260531	2.87532	KDELR3	0.000452054	2.38737
1943	BTLA	0.0262561	3.11288	C4orf51	0.000452915	2.45052
1944	KLF8	0.0263398	1.85717	AL513008.1	0.000453618	2.22451
1945	CAPN14	0.0264198	3.19743	ESRP1	0.000457946	2.18004
1946	ALAD	0.0265164	3.28446	GABRR2	0.000459295	2.18229
1947	AL136298.1	0.0265819	4.02003	BDH1	0.000461644	1.62015
1948	AC005037.1	0.0265842	1.82774	AL158055.1	0.00046846	2.73863
1949	DNAJC10	0.0267581	1.75899	AL355312.4	0.000468902	1.74197
1950	NRDC	0.0268619	1.69315	SPNS2	0.000472761	1.60057
1951	LAMC1	0.0270602	2.4403	GORAB	0.000476853	1.62739
1952	AC068831.7	0.0270899	3.63702	SAMD11	0.000490572	2.76349
1953	EMC9	0.0270955	2.31501	PLEKHM3	0.000496487	1.58397
1954	RPUSD1	0.0271261	1.72594	AC092747.1	0.000503387	3.20084
1955	FAM120AOS	0.0271639	1.63771	ANKRD20A1	0.00050553	1.75779
1956	ZBTB2	0.0272021	1.63483	AP003068.2	0.00050669	2.04746
1957	ITIH5	0.0272099	1.9485	SLC2A1-AS1	0.000525153	1.65829
1958	PRR34	0.0273262	5.8704	AC002480.4	0.000526478	2.16477
1959	ACLY	0.0273346	2.58579	SNAPC4	0.00053126	1.62453
1960	SOD2-1	0.0275917	2.07489	AP000924.1	0.000533458	2.03902
1961	AC010333.2	0.0277227	4.80309	ZNF214	0.000535968	1.70907
1962	MED16	0.0278635	2.41537	AP003555.2	0.000545457	2.08155
1963	LYPD2	0.0279369	5.56991	VIP	0.000550998	2.22723
1964	SPIRE2	0.0281151	1.74314	RANBP3L	0.000553105	2.54627
1965	AL353626.1	0.0281226	2.79321	TMPRSS11D	0.000556222	2.81516
1966	ALG13-AS1	0.0282215	3.79954	AC098818.2	0.000564238	1.94321
1967	DNM3	0.0283632	2.59476	AC105227.1	0.000571356	1.53803
1968	IFIH1	0.0283857	2.0017	ENDOG	0.000573044	1.6217
1969	NPIPB15	0.0283899	3.80356	PDCD4-AS1	0.000573176	1.56077
1970	DOCK9	0.028526	1.5122	AC015712.2	0.000578574	1.8927
1971	AC104806.2	0.0286166	2.33245	MFSD9	0.000596192	1.61542
1972	BCL11A	0.0286224	2.97093	USP12-AS2	0.000603281	2.29816
1973	AC092378.1	0.0286413	1.81617	AL391262.1	0.000610239	2.06268
1974	NAPA-AS1	0.0290122	2.84432	IL1A	0.000615685	2.11667
1975	LMF1-AS1	0.0290462	5.66559	LINC01901	0.000625084	2.06365
1976	AC112484.1	0.0290859	3.27008	MYBBP1A	0.000626118	1.77344
1977	CLECL1	0.0292279	1.84484	TBX22	0.000628135	1.51823
1978	LENG8	0.029279	1.71479	PRICKLE1	0.000628912	1.84937
1979	AC024075.3	0.0293018	3.28721	SLCO2A1	0.000631225	2.03631
1980	FAM227B	0.0293066	1.99106	SMPD2	0.000636845	1.62654
1981	MAP2K6	0.0294597	1.94323	COQ7	0.0006393	1.5202
1982	IDE	0.0295286	2.64364	FGF9	0.000643334	1.78557
1983	GPR157	0.0295359	2.27414	LYZL1	0.000645281	1.93516
1984	PROB1	0.0295458	5.2506	AC010261.2	0.000645959	2.15998
1985	CDH2	0.0295482	2.69714	IGHV4-34	0.000655268	2.0919
1986	DRAM1	0.0297003	2.58811	AC106786.1	0.000658635	2.13664
1987	MAGEF1	0.0298089	2.07305	ANKRD28	0.000666085	1.92565
1988	HOXA9	0.0301133	5.40064	AL121992.1	0.00067134	2.45697
1989	CUL5	0.0301618	1.6059	DCX	0.00067655	1.89116
1990	WIZ	0.030163	4.76204	BAAT	0.000680206	1.75459
1991	AC009133.1	0.0303089	3.91802	AL139383.1	0.000681141	1.50654
1992	EFCAB7	0.0304645	2.60137	AP006287.2	0.000688193	1.55941
1993	FOXM1	0.0305323	8.5502	AC124312.1	0.000691815	1.55072
1994	AP003354.2	0.0306905	1.86376	SDR42E1	0.000700689	2.14256
1995	AC008735.2	0.0308048	3.34743	OR13A1	0.000701904	1.60041
1996	ROBO2	0.030825	2.84174	AP003469.2	0.000708318	1.69825
1997	PKN3	0.0308656	1.75245	Z82190.2	0.000723238	2.07657
1998	AC105206.2	0.0309079	1.59656	MAD2L1BP	0.000725635	1.5733
[truncated: 3,212 more rows]
