# Supplementary material for: The human myocardium harbors a population of naive B-cells with a distinctive gene expression signature conserved across species
Source: Front Immunol. 2022 Sep 30;13:973211. doi: 10.3389/fimmu.2022.973211 (PMC9563334; doi:10.3389/fimmu.2022.973211)
Supplement: Supplementary file 3 [file Table_2.xlsx]

## Sheet: Table
Genes differentially expressed between myocardial and peripheral blood B cells with consistent fold change direction across the 3 studied datasets
Feature ID	Ensembl ID	Gene name	p_value	FDR step up HCA vs PBMCs	Ratio HCA vs PBMCs	Fold change Heart Cells vs PBMCs	LSMean HCA HCA vs PBMCs	LSMean PBMCs HCA vs PBMCs	P value Dataset Origin	FDR step up Dataset Origin
HSPA1B	ENSG00000204388	HSPA1B	8.62e-40	4.89e-38	167.363	167.363	580.562	3.46888	8.62e-40	4.89e-38
ACTC1	ENSG00000159251	ACTC1	1.21e-16	2.38e-15	143.213	143.213	143.213	1	1.21e-16	2.38e-15
TNNT2	ENSG00000118194	TNNT2	7.05e-17	1.41e-15	124.855	124.855	124.855	1	7.05e-17	1.41e-15
HSPA1A	ENSG00000204389	HSPA1A	1.66e-46	1.14e-44	123.929	123.929	1347.26	10.8712	1.66e-46	1.14e-44
DST	ENSG00000151914	DST	5.57e-15	9.76e-14	121.182	121.182	121.182	1	5.57e-15	9.76e-14
ATF3	ENSG00000162772	ATF3	1.01e-17	2.16e-16	101.786	101.786	101.786	1	1.01e-17	2.16e-16
IGFBP7	ENSG00000163453	IGFBP7	1.73e-21	4.57e-20	100.889	100.889	125.226	1.24122	1.73e-21	4.57e-20
CADM1	ENSG00000182985	CADM1	1.02e-12	1.48e-11	100.054	100.054	134.194	1.34122	1.02e-12	1.48e-11
MB	ENSG00000198125	MB	6.22e-16	1.18e-14	94.3671	94.3671	94.3671	1	6.22e-16	1.18e-14
CRYAB	ENSG00000109846	CRYAB	2.58e-14	4.25e-13	94.2352	94.2352	94.2352	1	2.58e-14	4.25e-13
MYL2	ENSG00000111245	MYL2	3.15e-19	7.37e-18	82.5415	82.5415	184.926	2.2404	3.15e-19	7.37e-18
FAR2	ENSG00000064763	FAR2	4.16e-09	4.21e-08	81.6397	81.6397	81.6397	1	4.16e-09	4.21e-08
SPARCL1	ENSG00000152583	SPARCL1	3.41e-14	5.59e-13	78.9282	78.9282	78.9282	1	3.41e-14	5.59e-13
TNNI3	ENSG00000129991	TNNI3	1.71e-13	2.63e-12	72.6504	72.6504	72.6504	1	1.71e-13	2.63e-12
MERTK	ENSG00000153208	MERTK	4.39e-07	3.44e-06	70.9816	70.9816	70.9816	1	4.39e-07	3.44e-06
FABP4	ENSG00000170323	FABP4	1.03e-10	1.23e-09	67.8468	67.8468	67.8468	1	1.03e-10	1.23e-09
LAMA2	ENSG00000196569	LAMA2	8.62e-09	8.41e-08	66.204	66.204	100.297	1.51498	8.62e-09	8.41e-08
MGP	ENSG00000111341	MGP	9.41e-11	1.13e-09	65.383	65.383	65.383	1	9.41e-11	1.13e-09
CXCL2	ENSG00000081041	CXCL2	1.33e-10	1.58e-09	61.9252	61.9252	61.9252	1	1.33e-10	1.58e-09
LDLRAD4	ENSG00000168675	LDLRAD4	8.82e-22	2.38e-20	61.1346	61.1346	203.274	3.32502	8.82e-22	2.38e-20
DCN	ENSG00000011465	DCN	5.83e-07	4.5e-06	60.7324	60.7324	60.7324	1	5.83e-07	4.5e-06
PLXDC2	ENSG00000120594	PLXDC2	1.22e-08	1.17e-07	59.3167	59.3167	97.4982	1.64369	1.22e-08	1.17e-07
FKBP5	ENSG00000096060	FKBP5	3.48e-31	1.47e-29	58.8828	58.8828	416.386	7.07144	3.48e-31	1.47e-29
C1QA	ENSG00000173372	C1QA	4.33e-06	2.97e-05	54.2121	54.2121	54.2121	1	4.33e-06	2.97e-05
TROVE2	?	?	1.36e-12	1.96e-11	53.943	53.943	53.943	1	1.36e-12	1.96e-11
PAM	ENSG00000145730	PAM	1.11e-08	1.07e-07	51.6707	51.6707	71.7982	1.38953	1.11e-08	1.07e-07
C1QB	ENSG00000173369	C1QB	3.18e-05	0.000188038	49.4557	49.4557	49.4557	1	3.18e-05	0.000188038
DNAJB1	ENSG00000132002	DNAJB1	7.34e-34	3.36e-32	44.9093	44.9093	926.358	20.6273	7.34e-34	3.36e-32
ID2	ENSG00000115738	ID2	6.71e-20	1.63e-18	44.1805	44.1805	225.53	5.10474	6.71e-20	1.63e-18
FNIP2	ENSG00000052795	FNIP2	3.7e-12	5.07e-11	43.3325	43.3325	76.6916	1.76984	3.7e-12	5.07e-11
IGF1	ENSG00000017427	IGF1	2.57e-06	1.81e-05	42.8042	42.8042	57.4098	1.34122	2.57e-06	1.81e-05
SMYD3	ENSG00000185420	SMYD3	1.69e-16	3.3e-15	41.8805	41.8805	279.349	6.67014	1.69e-16	3.3e-15
TM4SF1	ENSG00000169908	TM4SF1	8.17e-09	8.01e-08	41.8152	41.8152	41.8152	1	8.17e-09	8.01e-08
FMNL2	ENSG00000157827	FMNL2	1.17e-08	1.13e-07	41.7055	41.7055	96.934	2.32425	1.17e-08	1.13e-07
PLN	ENSG00000198523	PLN	3.66e-08	3.3e-07	40.7543	40.7543	40.7543	1	3.66e-08	3.3e-07
RAB7B	ENSG00000276600	RAB7B	6.26e-08	5.52e-07	38.9473	38.9473	38.9473	1	6.26e-08	5.52e-07
NAALADL2	ENSG00000177694	NAALADL2	9.03e-05	0.000484511	37.9525	37.9525	37.9525	1	9.03e-05	0.000484511
THBD	ENSG00000178726	THBD	1.93e-08	1.79e-07	37.5405	37.5405	37.5405	1	1.93e-08	1.79e-07
SOCS3	ENSG00000184557	SOCS3	2.15e-18	4.78e-17	37.2177	37.2177	88.6342	2.38151	2.15e-18	4.78e-17
DLC1	ENSG00000164741	DLC1	2.23e-05	0.000135146	36.4798	36.4798	36.4798	1	2.23e-05	0.000135146
STARD13	ENSG00000133121	STARD13	3.99e-05	0.000232879	35.788	35.788	35.788	1	3.99e-05	0.000232879
RAPH1	ENSG00000173166	RAPH1	1.7e-05	0.000105343	34.2023	34.2023	34.2023	1	1.7e-05	0.000105343
FOSL2	ENSG00000075426	FOSL2	1.01e-13	1.59e-12	33.8307	33.8307	76.4966	2.26116	1.01e-13	1.59e-12
GAS6	ENSG00000183087	GAS6	4.93e-10	5.5e-09	32.7827	32.7827	49.0993	1.49772	4.93e-10	5.5e-09
SERPINF1	ENSG00000132386	SERPINF1	7.33e-09	7.21e-08	32.3591	32.3591	32.3591	1	7.33e-09	7.21e-08
C1QC	ENSG00000159189	C1QC	0.000203795	0.00103006	31.8733	31.8733	31.8733	1	0.000203795	0.00103006
THBS1	ENSG00000137801	THBS1	3.71e-06	2.56e-05	30.7267	30.7267	47.2849	1.53889	3.71e-06	2.56e-05
CXCL16	ENSG00000161921	CXCL16	4.18e-11	5.21e-10	29.7606	29.7606	66.5889	2.23749	4.18e-11	5.21e-10
EXT1	ENSG00000182197	EXT1	1.05e-06	7.84e-06	29.2871	29.2871	71.5408	2.44274	1.05e-06	7.84e-06
NRP1	ENSG00000099250	NRP1	2.94e-05	0.000175285	27.8584	27.8584	27.8584	1	2.94e-05	0.000175285
LIMCH1	ENSG00000064042	LIMCH1	0.000158428	0.000816326	27.5743	27.5743	27.5743	1	0.000158428	0.000816326
COL6A2	ENSG00000142173	COL6A2	5.24e-05	0.000299311	26.741	26.741	26.741	1	5.24e-05	0.000299311
EPAS1	ENSG00000116016	EPAS1	1.54e-05	9.6e-05	26.2281	26.2281	26.2281	1	1.54e-05	9.6e-05
RASAL2	ENSG00000075391	RASAL2	0.000130983	0.00068474	26.1565	26.1565	26.1565	1	0.000130983	0.00068474
NLRP3	ENSG00000162711	NLRP3	5.69e-07	4.4e-06	25.716	25.716	25.716	1	5.69e-07	4.4e-06
PLAUR	ENSG00000011422	PLAUR	2.12e-10	2.47e-09	25.4735	25.4735	60.15	2.36127	2.12e-10	2.47e-09
ID1	ENSG00000125968	ID1	1.42e-06	1.04e-05	25.2591	25.2591	34.071	1.34886	1.42e-06	1.04e-05
GADD45G	ENSG00000130222	GADD45G	0.000133022	0.000693904	25.2262	25.2262	25.2262	1	0.000133022	0.000693904
PDK4	ENSG00000004799	PDK4	0.000333587	0.00161051	24.7791	24.7791	24.7791	1	0.000333587	0.00161051
PTGDS	ENSG00000107317	PTGDS	0.00165667	0.00680964	24.5977	24.5977	40.431	1.64369	0.00165667	0.00680964
DUSP5	ENSG00000138166	DUSP5	5.04e-15	8.85e-14	24.5367	24.5367	92.3835	3.76512	5.04e-15	8.85e-14
NFIB	ENSG00000147862	NFIB	0.000267224	0.00131929	24.3741	24.3741	24.3741	1	0.000267224	0.00131929
TIMP3	ENSG00000100234	TIMP3	8.34e-08	7.18e-07	24.3352	24.3352	56.7519	2.33209	8.34e-08	7.18e-07
PQLC1	?	?	8.63e-07	6.54e-06	24.0031	24.0031	24.0031	1	8.63e-07	6.54e-06
LGMN	ENSG00000100600	LGMN	8.79e-10	9.61e-09	23.6834	23.6834	46.0105	1.94273	8.79e-10	9.61e-09
MSR1	ENSG00000038945	MSR1	0.000551971	0.00251607	23.4618	23.4618	23.4618	1	0.000551971	0.00251607
SGK1	ENSG00000118515	SGK1	8.19e-14	1.3e-12	23.46	23.46	107.555	4.58463	8.19e-14	1.3e-12
SLC1A3	ENSG00000079215	SLC1A3	0.000165137	0.000849412	23.4254	23.4254	23.4254	1	0.000165137	0.000849412
MYL3	ENSG00000160808	MYL3	1.67e-05	0.000103836	23.347	23.347	32.8567	1.40732	1.67e-05	0.000103836
MECOM	ENSG00000085276	MECOM	0.0020993	0.00818423	23.0992	23.0992	23.0992	1	0.0020993	0.00818423
SDC2	ENSG00000169439	SDC2	7.23e-06	4.81e-05	23.09	23.09	23.09	1	7.23e-06	4.81e-05
P2RY6	ENSG00000171631	P2RY6	0.000253955	0.00125905	22.6099	22.6099	22.6099	1	0.000253955	0.00125905
STAB1	ENSG00000010327	STAB1	2.77e-05	0.000165511	22.2804	22.2804	22.2804	1	2.77e-05	0.000165511
WDFY3	ENSG00000163625	WDFY3	0.000134768	0.000702389	21.9991	21.9991	21.9991	1	0.000134768	0.000702389
BAIAP2L1	ENSG00000006453	BAIAP2L1	0.0025074	0.00959605	21.9754	21.9754	21.9754	1	0.0025074	0.00959605
CD163	ENSG00000177575	CD163	0.000142908	0.000742028	21.8695	21.8695	21.8695	1	0.000142908	0.000742028
EMP1	ENSG00000134531	EMP1	9.93e-05	0.000529311	21.1545	21.1545	21.1545	1	9.93e-05	0.000529311
IER3	ENSG00000137331	IER3	8.5e-06	5.59e-05	21.1433	21.1433	21.1433	1	8.5e-06	5.59e-05
ANPEP	ENSG00000166825	ANPEP	1.95e-06	1.41e-05	20.4452	20.4452	28.8327	1.41025	1.95e-06	1.41e-05
OSMR	ENSG00000145623	OSMR	0.00210089	0.00818906	20.4018	20.4018	20.4018	1	0.00210089	0.00818906
PALD1	ENSG00000107719	PALD1	0.000315573	0.00153708	20.363	20.363	20.363	1	0.000315573	0.00153708
IL1B	ENSG00000125538	IL1B	0.000318163	0.00154842	20.2778	20.2778	29.2288	1.44142	0.000318163	0.00154842
PTPRG	ENSG00000144724	PTPRG	1.2e-07	1.02e-06	20.1593	20.1593	105.173	5.21708	1.2e-07	1.02e-06
APOD	ENSG00000189058	APOD	0.00103098	0.00445839	19.9759	19.9759	34.8089	1.74255	0.00103098	0.00445839
PXN	ENSG00000089159	PXN	8.6e-07	6.52e-06	18.9783	18.9783	25.9311	1.36635	8.6e-07	6.52e-06
COL4A2	ENSG00000134871	COL4A2	0.000740718	0.00329062	18.9674	18.9674	18.9674	1	0.000740718	0.00329062
SLC9A3R2	ENSG00000065054	SLC9A3R2	2.39e-05	0.000144396	18.7743	18.7743	18.7743	1	2.39e-05	0.000144396
COL4A1	ENSG00000187498	COL4A1	0.00151593	0.00628039	18.7611	18.7611	18.7611	1	0.00151593	0.00628039
TCF7L2	ENSG00000148737	TCF7L2	0.000665641	0.00297715	18.4777	18.4777	23.1777	1.25436	0.000665641	0.00297715
TJP1	ENSG00000104067	TJP1	0.00217992	0.00846354	18.4051	18.4051	18.4051	1	0.00217992	0.00846354
COL6A1	ENSG00000142156	COL6A1	0.000885939	0.00388096	18.3934	18.3934	18.3934	1	0.000885939	0.00388096
GPR137B	ENSG00000077585	GPR137B	3.64e-07	2.9e-06	18.35	18.35	35.0084	1.90782	3.64e-07	2.9e-06
SSFA2	?	?	2.77e-05	0.000165381	18.0314	18.0314	18.0314	1	2.77e-05	0.000165381
DUSP1	ENSG00000120129	DUSP1	3.4e-31	1.44e-29	17.9644	17.9644	989.045	55.0559	3.4e-31	1.44e-29
ADAMTS1	ENSG00000154734	ADAMTS1	0.000203478	0.00102868	17.7625	17.7625	17.7625	1	0.000203478	0.00102868
EGFL7	ENSG00000172889	EGFL7	2.17e-05	0.000131661	17.5994	17.5994	27.941	1.58761	2.17e-05	0.000131661
MRC1	ENSG00000260314	MRC1	0.0030654	0.0114729	17.5263	17.5263	17.5263	1	0.0030654	0.0114729
SERPINH1	ENSG00000149257	SERPINH1	8.56e-05	0.000461423	17.3386	17.3386	31.1904	1.7989	8.56e-05	0.000461423
LYVE1	ENSG00000133800	LYVE1	0.000654824	0.0029339	17.2275	17.2275	17.2275	1	0.000654824	0.0029339
FN1	ENSG00000115414	FN1	0.000447578	0.00207673	17.0166	17.0166	35.0881	2.06199	0.000447578	0.00207673
KLF4	ENSG00000136826	KLF4	7.86e-10	8.63e-09	16.8715	16.8715	85.0073	5.03853	7.86e-10	8.63e-09
GPX3	ENSG00000211445	GPX3	0.000244564	0.00121684	16.6847	16.6847	16.6847	1	0.000244564	0.00121684
ACER3	ENSG00000078124	ACER3	1.74e-08	1.63e-07	16.6229	16.6229	86.7904	5.22113	1.74e-08	1.63e-07
ATP8B4	ENSG00000104043	ATP8B4	0.00162171	0.00667878	16.5971	16.5971	22.9857	1.38492	0.00162171	0.00667878
TMEM88	ENSG00000167874	TMEM88	0.000169219	0.000869157	16.5649	16.5649	16.5649	1	0.000169219	0.000869157
RBPMS	ENSG00000157110	RBPMS	0.000380029	0.00178899	16.4229	16.4229	37.1181	2.26014	0.000380029	0.00178899
DOCK1	ENSG00000150760	DOCK1	0.0036653	0.0134619	16.3886	16.3886	16.3886	1	0.0036653	0.0134619
TNS1	ENSG00000079308	TNS1	0.0030862	0.0115434	16.2241	16.2241	16.2241	1	0.0030862	0.0115434
ELN	ENSG00000049540	ELN	0.0109137	0.0352158	15.9309	15.9309	15.9309	1	0.0109137	0.0352158
ADM	ENSG00000148926	ADM	0.00188032	0.00761356	15.417	15.417	15.417	1	0.00188032	0.00761356
DNM1	ENSG00000106976	DNM1	0.00725491	0.0246575	15.3503	15.3503	15.3503	1	0.00725491	0.0246575
SPRED2	ENSG00000198369	SPRED2	0.00107714	0.00463675	15.0288	15.0288	15.0288	1	0.00107714	0.00463675
ZSWIM6	ENSG00000130449	ZSWIM6	1.48e-09	1.59e-08	14.9625	14.9625	139.705	9.33699	1.48e-09	1.59e-08
LPL	ENSG00000175445	LPL	0.00154275	0.00637695	14.917	14.917	14.917	1	0.00154275	0.00637695
INPP4A	ENSG00000040933	INPP4A	6.06e-10	6.7e-09	14.8977	14.8977	86.3813	5.79832	6.06e-10	6.7e-09
APOE	ENSG00000130203	APOE	0.00193402	0.00763831	14.7848	14.7848	14.7848	1	0.00193402	0.00763831
TUBB2A	ENSG00000137267	TUBB2A	1.06e-06	7.94e-06	14.7232	14.7232	31.7618	2.15727	1.06e-06	7.94e-06
MAF	ENSG00000178573	MAF	0.000224414	0.00112464	14.6015	14.6015	19.5871	1.34144	0.000224414	0.00112464
EMCN	ENSG00000164035	EMCN	0.00542118	0.0189999	14.5223	14.5223	14.5223	1	0.00542118	0.0189999
ITGA6	ENSG00000091409	ITGA6	0.000850363	0.00373482	14.4669	14.4669	78.1954	5.40513	0.000850363	0.00373482
FAM13A	ENSG00000138640	FAM13A	0.000167199	0.000859455	14.4027	14.4027	58.5054	4.0621	0.000167199	0.000859455
CAMK1	ENSG00000134072	CAMK1	0.00302018	0.011327	14.1919	14.1919	19.0345	1.34122	0.00302018	0.011327
COL3A1	ENSG00000168542	COL3A1	0.00903295	0.0299163	14.0791	14.0791	14.0791	1	0.00903295	0.0299163
DAPK1	ENSG00000196730	DAPK1	0.000385793	0.00181467	14.0712	14.0712	28.7861	2.04574	0.000385793	0.00181467
CTSL	ENSG00000135047	CTSL	5.92e-05	0.0003346	14.0266	14.0266	25.4266	1.81274	5.92e-05	0.0003346
DNAJB4	ENSG00000162616	DNAJB4	2.1e-10	2.45e-09	13.9503	13.9503	94.4475	6.77029	2.1e-10	2.45e-09
CHKA	ENSG00000110721	CHKA	5.04e-06	3.43e-05	13.654	13.654	34.0025	2.49029	5.04e-06	3.43e-05
PDGFRB	ENSG00000113721	PDGFRB	0.00258022	0.00984439	13.5779	13.5779	19.998	1.47283	0.00258022	0.00984439
AXL	ENSG00000167601	AXL	0.000539082	0.00246256	13.5085	13.5085	13.5085	1	0.000539082	0.00246256
CPED1	ENSG00000106034	CPED1	0.000197536	0.00100186	13.4831	13.4831	73.3023	5.43662	0.000197536	0.00100186
SLCO2B1	ENSG00000137491	SLCO2B1	0.00530102	0.0186286	13.4724	13.4724	13.4724	1	0.00530102	0.0186286
TBXAS1	ENSG00000059377	TBXAS1	1.12e-09	1.21e-08	13.4555	13.4555	107.176	7.96523	1.12e-09	1.21e-08
DHRS3	ENSG00000162496	DHRS3	0.00272278	0.0103365	13.4039	13.4039	13.4039	1	0.00272278	0.0103365
SCN7A	ENSG00000136546	SCN7A	0.0104801	0.033984	13.3954	13.3954	13.3954	1	0.0104801	0.033984
CTNNAL1	ENSG00000119326	CTNNAL1	0.000136675	0.000712172	13.266	13.266	13.266	1	0.000136675	0.000712172
CABLES1	ENSG00000134508	CABLES1	0.00790484	0.0265866	13.1424	13.1424	18.574	1.41328	0.00790484	0.0265866
GAB2	ENSG00000033327	GAB2	5.72e-06	3.86e-05	13.0429	13.0429	77.3926	5.9337	5.72e-06	3.86e-05
RBMS3	ENSG00000144642	RBMS3	0.00216239	0.00840932	13.0408	13.0408	21.6584	1.66082	0.00216239	0.00840932
LATS2	ENSG00000150457	LATS2	0.000758264	0.00336035	12.952	12.952	12.952	1	0.000758264	0.00336035
EXOC6B	ENSG00000144036	EXOC6B	1.03e-06	7.69e-06	12.8557	12.8557	84.9774	6.61007	1.03e-06	7.69e-06
PER1	ENSG00000179094	PER1	4.45e-12	6.07e-11	12.8358	12.8358	55.2986	4.30815	4.45e-12	6.07e-11
COL1A2	ENSG00000164692	COL1A2	0.00371828	0.0136374	12.6338	12.6338	12.6338	1	0.00371828	0.0136374
VEGFA	ENSG00000112715	VEGFA	7.53e-05	0.000410739	12.6211	12.6211	26.4765	2.09779	7.53e-05	0.000410739
C5AR1	ENSG00000197405	C5AR1	0.000216537	0.00108864	12.5708	12.5708	28.0158	2.22865	0.000216537	0.00108864
SOX18	ENSG00000203883	SOX18	0.00225169	0.00870925	12.5217	12.5217	12.5217	1	0.00225169	0.00870925
PMP22	ENSG00000109099	PMP22	0.00765868	0.0258363	12.4986	12.4986	12.4986	1	0.00765868	0.0258363
CAV1	ENSG00000105974	CAV1	1.11e-05	7.12e-05	12.4222	12.4222	31.8198	2.56152	1.11e-05	7.12e-05
HSPB1	ENSG00000106211	HSPB1	6.73e-12	9.08e-11	12.348	12.348	490.171	39.6963	6.73e-12	9.08e-11
GABARAPL1	ENSG00000139112	GABARAPL1	1.05e-06	7.86e-06	12.2909	12.2909	32.0229	2.60542	1.05e-06	7.86e-06
HNRNPLL	ENSG00000143889	HNRNPLL	5.76e-05	0.000326168	12.2345	12.2345	12.2345	1	5.76e-05	0.000326168
CPQ	ENSG00000104324	CPQ	5.74e-08	5.09e-07	12.1297	12.1297	64.9988	5.35863	5.74e-08	5.09e-07
CCL3	ENSG00000277632	CCL3	0.00171613	0.00703202	12.1049	12.1049	138.168	11.4142	0.00171613	0.00703202
CYR61	?	?	0.00640774	0.0220832	12.0559	12.0559	12.0559	1	0.00640774	0.0220832
PLK2	ENSG00000145632	PLK2	4.79e-05	0.000275676	11.9661	11.9661	22.204	1.85558	4.79e-05	0.000275676
FOS	ENSG00000170345	FOS	2.51e-17	5.21e-16	11.9618	11.9618	691.622	57.8192	2.51e-17	5.21e-16
ATP1A2	ENSG00000018625	ATP1A2	0.00869087	0.0289295	11.9375	11.9375	11.9375	1	0.00869087	0.0289295
ITGA9	ENSG00000144668	ITGA9	0.0253692	0.070635	11.9349	11.9349	11.9349	1	0.0253692	0.070635
CKB	ENSG00000166165	CKB	0.00185165	0.00751168	11.8876	11.8876	11.8876	1	0.00185165	0.00751168
PAPSS2	ENSG00000198682	PAPSS2	0.000203917	0.00103046	11.8629	11.8629	22.0966	1.86266	0.000203917	0.00103046
FABP3	ENSG00000121769	FABP3	0.000525343	0.00240585	11.7839	11.7839	15.2667	1.29555	0.000525343	0.00240585
WWC2	ENSG00000151718	WWC2	0.00439467	0.0157989	11.7726	11.7726	11.7726	1	0.00439467	0.0157989
SLCO4A1	ENSG00000101187	SLCO4A1	3.71e-05	0.000218055	11.7307	11.7307	23.756	2.02511	3.71e-05	0.000218055
RNF150	ENSG00000170153	RNF150	0.0464391	0.11755	11.723	11.723	11.723	1	0.0464391	0.11755
STXBP1	ENSG00000136854	STXBP1	0.00522204	0.0183811	11.7196	11.7196	11.7196	1	0.00522204	0.0183811
NUPR1	ENSG00000176046	NUPR1	0.00749513	0.0253498	11.7006	11.7006	11.7006	1	0.00749513	0.0253498
IL1R1	ENSG00000115594	IL1R1	0.00264679	0.010074	11.6465	11.6465	11.6465	1	0.00264679	0.010074
CLCN5	ENSG00000171365	CLCN5	0.00203622	0.00797521	11.6166	11.6166	16.8123	1.44727	0.00203622	0.00797521
IER5L	ENSG00000188483	IER5L	0.000433579	0.00201852	11.4924	11.4924	14.7901	1.28695	0.000433579	0.00201852
EGR1	ENSG00000120738	EGR1	5.4e-09	5.39e-08	11.4243	11.4243	51.9424	4.54668	5.4e-09	5.39e-08
RIN2	ENSG00000132669	RIN2	0.00103362	0.00446654	11.3785	11.3785	15.9486	1.40164	0.00103362	0.00446654
ATRN	ENSG00000088812	ATRN	6.96e-05	0.000382553	11.2645	11.2645	52.2747	4.64065	6.96e-05	0.000382553
CAMSAP2	ENSG00000118200	CAMSAP2	0.0036121	0.0132996	11.2392	11.2392	11.2392	1	0.0036121	0.0132996
ME1	ENSG00000065833	ME1	0.00518604	0.0182872	11.2173	11.2173	11.2173	1	0.00518604	0.0182872
ARHGAP29	ENSG00000137962	ARHGAP29	0.00641855	0.0221112	11.0226	11.0226	11.0226	1	0.00641855	0.0221112
PHLDA1	ENSG00000139289	PHLDA1	0.000235557	0.00117425	10.8529	10.8529	15.2722	1.40719	0.000235557	0.00117425
TGFBI	ENSG00000120708	TGFBI	2.49e-07	2.02e-06	10.807	10.807	31.1539	2.88274	2.49e-07	2.02e-06
FAM20A	ENSG00000108950	FAM20A	0.00958509	0.0314929	10.7532	10.7532	15.4681	1.43846	0.00958509	0.0314929
TCF7L1	ENSG00000152284	TCF7L1	0.0153506	0.0458285	10.598	10.598	10.598	1	0.0153506	0.0458285
HSPA2	ENSG00000126803	HSPA2	0.00434104	0.0156275	10.5734	10.5734	10.5734	1	0.00434104	0.0156275
PDLIM5	ENSG00000163110	PDLIM5	3.46e-09	3.53e-08	10.5656	10.5656	124.047	11.7407	3.46e-09	3.53e-08
MAFB	ENSG00000204103	MAFB	0.00100312	0.00434816	10.533	10.533	24.67	2.34217	0.00100312	0.00434816
NAV1	ENSG00000134369	NAV1	6.95e-05	0.000382244	10.5018	10.5018	53.3376	5.07892	6.95e-05	0.000382244
SASH1	ENSG00000111961	SASH1	0.00894609	0.0296577	10.5011	10.5011	10.5011	1	0.00894609	0.0296577
SH3PXD2B	ENSG00000174705	SH3PXD2B	0.0179307	0.0524481	10.4853	10.4853	10.4853	1	0.0179307	0.0524481
CASS4	ENSG00000087589	CASS4	0.00268424	0.0101984	10.4014	10.4014	10.4014	1	0.00268424	0.0101984
NINJ1	ENSG00000131669	NINJ1	7.16e-06	4.77e-05	10.3439	10.3439	27.0798	2.61795	7.16e-06	4.77e-05
GADD45B	ENSG00000099860	GADD45B	1.64e-14	2.76e-13	10.2551	10.2551	243.353	23.7299	1.64e-14	2.76e-13
PAK1	ENSG00000149269	PAK1	1.29e-06	9.54e-06	10.2475	10.2475	59.4972	5.80603	1.29e-06	9.54e-06
CLEC14A	ENSG00000176435	CLEC14A	0.00377949	0.0138275	10.2361	10.2361	10.2361	1	0.00377949	0.0138275
IL10	ENSG00000136634	IL10	0.00510858	0.0180491	10.2231	10.2231	10.2231	1	0.00510858	0.0180491
SNX24	ENSG00000064652	SNX24	0.00476055	0.0169694	10.2031	10.2031	19.2202	1.88376	0.00476055	0.0169694
RND3	ENSG00000115963	RND3	0.0152267	0.0455103	10.1966	10.1966	10.1966	1	0.0152267	0.0455103
FILIP1	ENSG00000118407	FILIP1	0.00412665	0.0149286	10.1548	10.1548	24.9065	2.4527	0.00412665	0.0149286
IGFBP6	ENSG00000167779	IGFBP6	0.0154467	0.0460746	10.1142	10.1142	10.1142	1	0.0154467	0.0460746
CD93	ENSG00000125810	CD93	9.47e-06	6.18e-05	10.0237	10.0237	36.2958	3.62101	9.47e-06	6.18e-05
PTN	ENSG00000105894	PTN	0.036985	0.0971308	9.99161	9.99161	9.99161	1	0.036985	0.0971308
SRGN	ENSG00000122862	SRGN	2.18e-24	6.82e-23	9.95646	9.95646	766.07	76.942	2.18e-24	6.82e-23
HMOX1	ENSG00000100292	HMOX1	9.2e-08	7.88e-07	9.63071	9.63071	47.9353	4.97734	9.2e-08	7.88e-07
STXBP6	ENSG00000168952	STXBP6	0.0373627	0.0978289	9.50411	9.50411	9.50411	1	0.0373627	0.0978289
ARHGEF40	ENSG00000165801	ARHGEF40	0.0154254	0.0460168	9.48668	9.48668	9.48668	1	0.0154254	0.0460168
ARHGAP31	ENSG00000031081	ARHGAP31	2.09e-05	0.000127555	9.44595	9.44595	57.0143	6.03584	2.09e-05	0.000127555
RAB20	ENSG00000139832	RAB20	0.000929472	0.00405585	9.41733	9.41733	19.4757	2.06807	0.000929472	0.00405585
LMNA	ENSG00000160789	LMNA	2.73e-18	5.99e-17	9.33764	9.33764	124.578	13.3415	2.73e-18	5.99e-17
PDE8A	ENSG00000073417	PDE8A	7.42e-07	5.66e-06	9.30219	9.30219	107.261	11.5307	7.42e-07	5.66e-06
EEPD1	ENSG00000122547	EEPD1	0.0448581	0.114136	9.29108	9.29108	9.29108	1	0.0448581	0.114136
FSTL1	ENSG00000163430	FSTL1	0.023476	0.0661284	9.18725	9.18725	13.232	1.44026	0.023476	0.0661284
CDC42EP4	ENSG00000179604	CDC42EP4	0.00268355	0.0101974	9.14939	9.14939	9.14939	1	0.00268355	0.0101974
TIMP1	ENSG00000102265	TIMP1	2.98e-15	5.34e-14	9.14244	9.14244	201.3	22.0182	2.98e-15	5.34e-14
JAM2	ENSG00000154721	JAM2	0.012736	0.0389289	9.13493	9.13493	9.13493	1	0.012736	0.0389289
TNFRSF1A	ENSG00000067182	TNFRSF1A	9.18e-07	6.93e-06	9.12798	9.12798	19.3373	2.11847	9.18e-07	6.93e-06
FMO2	ENSG00000094963	FMO2	0.0378475	0.0987803	9.06199	9.06199	9.06199	1	0.0378475	0.0987803
CTTNBP2NL	ENSG00000143079	CTTNBP2NL	0.000891742	0.00390421	8.99879	8.99879	26.0416	2.8939	0.000891742	0.00390421
STARD8	ENSG00000130052	STARD8	0.00131041	0.00551807	8.91874	8.91874	8.91874	1	0.00131041	0.00551807
PLTP	ENSG00000100979	PLTP	0.0226611	0.0640472	8.88251	8.88251	11.9153	1.34144	0.0226611	0.0640472
CXCL12	ENSG00000107562	CXCL12	0.0154504	0.0460798	8.87652	8.87652	8.87652	1	0.0154504	0.0460798
SMAD7	ENSG00000101665	SMAD7	0.00383318	0.0139935	8.8701	8.8701	8.8701	1	0.00383318	0.0139935
BAIAP2	ENSG00000175866	BAIAP2	0.00213648	0.00831819	8.79663	8.79663	8.79663	1	0.00213648	0.00831819
GRB10	ENSG00000106070	GRB10	0.00980037	0.0321108	8.76113	8.76113	12.1335	1.38492	0.00980037	0.0321108
VSIG4	ENSG00000155659	VSIG4	0.0053553	0.0187944	8.74989	8.74989	8.74989	1	0.0053553	0.0187944
TMTC1	ENSG00000133687	TMTC1	0.0106294	0.0344207	8.72749	8.72749	8.72749	1	0.0106294	0.0344207
SERPINE1	ENSG00000106366	SERPINE1	0.0303391	0.0822783	8.66677	8.66677	8.66677	1	0.0303391	0.0822783
PREX2	ENSG00000046889	PREX2	0.0182923	0.0533024	8.65004	8.65004	8.65004	1	0.0182923	0.0533024
BGN	ENSG00000182492	BGN	0.0274564	0.0754842	8.61221	8.61221	8.61221	1	0.0274564	0.0754842
WWTR1	ENSG00000018408	WWTR1	0.0447484	0.113943	8.52354	8.52354	19.9585	2.34158	0.0447484	0.113943
TXNDC16	ENSG00000087301	TXNDC16	0.0262393	0.07252	8.51647	8.51647	20.6844	2.42876	0.0262393	0.07252
GNG12	ENSG00000172380	GNG12	0.0255829	0.0710331	8.50496	8.50496	8.50496	1	0.0255829	0.0710331
MPDZ	ENSG00000107186	MPDZ	0.0443485	0.113218	8.47273	8.47273	8.47273	1	0.0443485	0.113218
FERMT2	ENSG00000073712	FERMT2	0.00299594	0.0112486	8.44758	8.44758	18.2025	2.15476	0.00299594	0.0112486
CYSTM1	ENSG00000120306	CYSTM1	9.23e-09	8.97e-08	8.30988	8.30988	71.1853	8.56634	9.23e-09	8.97e-08
EMP2	ENSG00000213853	EMP2	0.0107162	0.0346497	8.26053	8.26053	12.5654	1.52113	0.0107162	0.0346497
ANXA3	ENSG00000138772	ANXA3	0.00964445	0.0316659	8.25335	8.25335	11.1433	1.35016	0.00964445	0.0316659
DUSP16	ENSG00000111266	DUSP16	0.0086677	0.0288605	8.2283	8.2283	17.7727	2.15995	0.0086677	0.0288605
JUNB	ENSG00000171223	JUNB	7.13e-11	8.73e-10	8.21385	8.21385	1103.39	134.332	7.13e-11	8.73e-10
TRPS1	ENSG00000104447	TRPS1	8.64e-06	5.68e-05	8.05178	8.05178	123.245	15.3065	8.64e-06	5.68e-05
KCTD12	ENSG00000178695	KCTD12	1.65e-05	0.000102418	8.0116	8.0116	35.7425	4.46135	1.65e-05	0.000102418
NAMPT	ENSG00000105835	NAMPT	2.35e-12	3.33e-11	8.00541	8.00541	195.449	24.4146	2.35e-12	3.33e-11
LAMB1	ENSG00000091136	LAMB1	0.0119086	0.0367714	7.93318	7.93318	18.7195	2.35964	0.0119086	0.0367714
MSRB3	ENSG00000174099	MSRB3	0.00804865	0.0270128	7.90622	7.90622	17.036	2.15476	0.00804865	0.0270128
GSN	ENSG00000148180	GSN	1.98e-08	1.84e-07	7.86025	7.86025	95.9163	12.2027	1.98e-08	1.84e-07
RUSC2	ENSG00000198853	RUSC2	0.0440396	0.112685	7.78276	7.78276	7.78276	1	0.0440396	0.112685
CLEC10A	ENSG00000132514	CLEC10A	0.0276167	0.0758544	7.60043	7.60043	7.60043	1	0.0276167	0.0758544
SULT1A1	ENSG00000196502	SULT1A1	0.00870858	0.0289803	7.52615	7.52615	13.7005	1.82039	0.00870858	0.0289803
S100A16	ENSG00000188643	S100A16	0.0183683	0.0534644	7.50948	7.50948	7.50948	1	0.0183683	0.0534644
FOXO3	ENSG00000118689	FOXO3	0.000104881	0.000556458	7.48989	7.48989	126.804	16.9301	0.000104881	0.000556458
C3AR1	ENSG00000171860	C3AR1	0.00173274	0.00709121	7.46015	7.46015	13.9951	1.87598	0.00173274	0.00709121
PTX3	ENSG00000163661	PTX3	0.0374094	0.0979184	7.37289	7.37289	7.37289	1	0.0374094	0.0979184
MAST2	ENSG00000086015	MAST2	0.0203379	0.0585042	7.34758	7.34758	27.1566	3.69599	0.0203379	0.0585042
ESYT2	ENSG00000117868	ESYT2	6.06e-06	4.08e-05	7.30949	7.30949	78.85	10.7873	6.06e-06	4.08e-05
FRMD4B	ENSG00000114541	FRMD4B	4.5e-05	0.000260568	7.30566	7.30566	32.6776	4.47292	4.5e-05	0.000260568
STAG1	ENSG00000118007	STAG1	4.95e-06	3.37e-05	7.29699	7.29699	337.643	46.2715	4.95e-06	3.37e-05
APOLD1	ENSG00000178878	APOLD1	1.97e-05	0.000121087	7.29043	7.29043	50.4826	6.92451	1.97e-05	0.000121087
CD14	ENSG00000170458	CD14	0.00200466	0.00785941	7.26934	7.26934	36.1746	4.97632	0.00200466	0.00785941
SLC39A8	ENSG00000138821	SLC39A8	0.000177137	0.000905801	7.24772	7.24772	17.4211	2.40366	0.000177137	0.000905801
ZFHX3	ENSG00000140836	ZFHX3	0.000142472	0.000740088	7.20153	7.20153	68.0326	9.44697	0.000142472	0.000740088
CDKN1A	ENSG00000124762	CDKN1A	5.43e-13	8.03e-12	7.17902	7.17902	77.728	10.8271	5.43e-13	8.03e-12
ADAM9	ENSG00000168615	ADAM9	0.00350045	0.0129532	7.12671	7.12671	11.4671	1.60903	0.00350045	0.0129532
PID1	ENSG00000153823	PID1	0.0374825	0.098016	6.98478	6.98478	11.7291	1.67924	0.0374825	0.098016
OSBPL1A	ENSG00000141447	OSBPL1A	0.00164062	0.00675181	6.86782	6.86782	24.9635	3.63486	0.00164062	0.00675181
MFGE8	ENSG00000140545	MFGE8	0.00230028	0.00888262	6.76038	6.76038	30.9827	4.58298	0.00230028	0.00888262
TRAF1	ENSG00000056558	TRAF1	0.00222522	0.0086196	6.7545	6.7545	16.0771	2.38021	0.00222522	0.0086196
ETS2	ENSG00000157557	ETS2	1.01e-05	6.6e-05	6.7487	6.7487	25.2883	3.74714	1.01e-05	6.6e-05
BCAM	ENSG00000187244	BCAM	0.0310525	0.0837127	6.70646	6.70646	6.70646	1	0.0310525	0.0837127
SIGLEC1	ENSG00000088827	SIGLEC1	0.0172216	0.0507592	6.67944	6.67944	9.10147	1.36261	0.0172216	0.0507592
NPDC1	ENSG00000107281	NPDC1	0.013008	0.0396271	6.6738	6.6738	9.49703	1.42303	0.013008	0.0396271
SOCS6	ENSG00000170677	SOCS6	0.0273904	0.075343	6.62968	6.62968	6.62968	1	0.0273904	0.075343
NEAT1	ENSG00000245532	NEAT1	2.16e-15	3.94e-14	6.6194	6.6194	1854.16	280.11	2.16e-15	3.94e-14
USP31	ENSG00000103404	USP31	0.031919	0.0856668	6.60233	6.60233	20.9172	3.16815	0.031919	0.0856668
PICALM	ENSG00000073921	PICALM	3.17e-06	2.21e-05	6.59182	6.59182	201.769	30.609	3.17e-06	2.21e-05
SMTN	ENSG00000183963	SMTN	0.0239702	0.0673597	6.57527	6.57527	13.4309	2.04264	0.0239702	0.0673597
SULF2	ENSG00000196562	SULF2	0.000358085	0.0016938	6.54556	6.54556	83.8226	12.806	0.000358085	0.0016938
RHOB	ENSG00000143878	RHOB	1.61e-07	1.33e-06	6.5415	6.5415	110.917	16.9559	1.61e-07	1.33e-06
AOAH	ENSG00000136250	AOAH	6.23e-05	0.000345557	6.50931	6.50931	63.9841	9.82963	6.23e-05	0.000345557
GBE1	ENSG00000114480	GBE1	0.000432711	0.00201528	6.50118	6.50118	55.5879	8.55044	0.000432711	0.00201528
ZMYND15	ENSG00000141497	ZMYND15	0.0091607	0.0302756	6.44586	6.44586	6.44586	1	0.0091607	0.0302756
CPNE8	ENSG00000139117	CPNE8	0.00505491	0.0178836	6.42421	6.42421	22.3422	3.47782	0.00505491	0.0178836
CRISPLD2	ENSG00000103196	CRISPLD2	0.0398376	0.103164	6.411	6.411	10.2544	1.5995	0.0398376	0.103164
CRIP2	ENSG00000182809	CRIP2	0.00237279	0.00914169	6.40479	6.40479	37.1557	5.80124	0.00237279	0.00914169
TANC2	ENSG00000170921	TANC2	0.0126968	0.0388438	6.37149	6.37149	46.111	7.23708	0.0126968	0.0388438
RNF149	ENSG00000163162	RNF149	9.42e-10	1.02e-08	6.34532	6.34532	131.802	20.7715	9.42e-10	1.02e-08
APBB2	ENSG00000163697	APBB2	0.0466372	0.11795	6.3272	6.3272	15.2114	2.40413	0.0466372	0.11795
NBL1	ENSG00000158747	NBL1	0.0221126	0.0627224	6.28564	6.28564	6.28564	1	0.0221126	0.0627224
PKD2	ENSG00000118762	PKD2	0.0235826	0.0663811	6.27298	6.27298	23.9398	3.81633	0.0235826	0.0663811
AFF1	ENSG00000172493	AFF1	0.000142075	0.00073835	6.17612	6.17612	218.882	35.4401	0.000142075	0.00073835
SLC20A2	ENSG00000168575	SLC20A2	0.00969303	0.0318043	6.15424	6.15424	63.2948	10.2847	0.00969303	0.0318043
QPCT	ENSG00000115828	QPCT	0.0069479	0.0237578	6.11701	6.11701	9.29983	1.52032	0.0069479	0.0237578
LRP1	ENSG00000123384	LRP1	0.032563	0.0872365	6.11078	6.11078	17.1514	2.80674	0.032563	0.0872365
ITGAV	ENSG00000138448	ITGAV	0.00569893	0.0199289	6.10933	6.10933	22.0741	3.61318	0.00569893	0.0199289
EMILIN2	ENSG00000132205	EMILIN2	0.000277347	0.00136561	6.10522	6.10522	29.0637	4.76046	0.000277347	0.00136561
CPEB4	ENSG00000113742	CPEB4	0.0025628	0.00978625	6.05997	6.05997	169.185	27.9185	0.0025628	0.00978625
ABLIM3	ENSG00000173210	ABLIM3	0.0371391	0.0974156	5.94035	5.94035	5.94035	1	0.0371391	0.0974156
TCN2	ENSG00000185339	TCN2	0.0186058	0.0540755	5.93889	5.93889	5.93889	1	0.0186058	0.0540755
SERPING1	ENSG00000149131	SERPING1	0.0126243	0.0386528	5.84885	5.84885	15.4325	2.63855	0.0126243	0.0386528
HBEGF	ENSG00000113070	HBEGF	0.004581	0.0163863	5.80804	5.80804	14.9316	2.57086	0.004581	0.0163863
NDRG2	ENSG00000165795	NDRG2	0.000498177	0.00229346	5.78801	5.78801	20.0637	3.46642	0.000498177	0.00229346
SH2B3	ENSG00000111252	SH2B3	5.6e-08	4.97e-07	5.76987	5.76987	81.1177	14.0589	5.6e-08	4.97e-07
PON2	ENSG00000105854	PON2	0.00111171	0.00476817	5.68115	5.68115	20.9615	3.68966	0.00111171	0.00476817
CMIP	ENSG00000153815	CMIP	4.24e-05	0.000246566	5.68085	5.68085	170.28	29.9743	4.24e-05	0.000246566
FOXN3	ENSG00000053254	FOXN3	0.000935111	0.00407668	5.66751	5.66751	379.237	66.9143	0.000935111	0.00407668
SORBS3	ENSG00000120896	SORBS3	0.0474069	0.11964	5.55796	5.55796	17.3661	3.12454	0.0474069	0.11964
CD34	ENSG00000174059	CD34	0.0313669	0.0844445	5.41942	5.41942	8.33987	1.53889	0.0313669	0.0844445
PRKCI	ENSG00000163558	PRKCI	0.00295705	0.0111274	5.41458	5.41458	26.2998	4.85722	0.00295705	0.0111274
FABP5	ENSG00000164687	FABP5	2.76e-06	1.94e-05	5.15898	5.15898	124.046	24.0446	2.76e-06	1.94e-05
SERTAD1	ENSG00000197019	SERTAD1	5.35e-06	3.63e-05	5.15198	5.15198	49.4705	9.60224	5.35e-06	3.63e-05
PSD3	ENSG00000156011	PSD3	0.00501241	0.0177778	5.11941	5.11941	38.2301	7.46768	0.00501241	0.0177778
MYADM	ENSG00000179820	MYADM	1.16e-06	8.64e-06	5.08902	5.08902	60.8115	11.9496	1.16e-06	8.64e-06
IQGAP2	ENSG00000145703	IQGAP2	2.67e-06	1.88e-05	5.07646	5.07646	93.6435	18.4466	2.67e-06	1.88e-05
DDIT3	ENSG00000175197	DDIT3	5.4e-05	0.000307507	5.07238	5.07238	98.3998	19.3991	5.4e-05	0.000307507
RAB1A	ENSG00000138069	RAB1A	9.35e-07	7.06e-06	4.94899	4.94899	144.465	29.1908	9.35e-07	7.06e-06
GFOD1	ENSG00000145990	GFOD1	0.0182975	0.0533074	4.94826	4.94826	41.9069	8.46901	0.0182975	0.0533074
METRNL	ENSG00000176845	METRNL	6.15e-07	4.73e-06	4.86104	4.86104	46.4953	9.56489	6.15e-07	4.73e-06
TFE3	ENSG00000068323	TFE3	0.00985579	0.0322521	4.81627	4.81627	13.4151	2.78536	0.00985579	0.0322521
TIPARP	ENSG00000163659	TIPARP	8.02e-05	0.000434748	4.80619	4.80619	46.5665	9.68888	8.02e-05	0.000434748
KIF1B	ENSG00000054523	KIF1B	0.00705682	0.0240953	4.80066	4.80066	40.7549	8.48943	0.00705682	0.0240953
ATP2A2	ENSG00000174437	ATP2A2	0.000440901	0.00204816	4.79276	4.79276	77.9275	16.2594	0.000440901	0.00204816
FCHO2	ENSG00000157107	FCHO2	0.0417106	0.107566	4.76505	4.76505	23.5145	4.93479	0.0417106	0.107566
ATP1A1	ENSG00000163399	ATP1A1	2.51e-08	2.31e-07	4.70502	4.70502	120.596	25.6313	2.51e-08	2.31e-07
AVPI1	ENSG00000119986	AVPI1	0.00966711	0.0317315	4.67825	4.67825	13.3558	2.85487	0.00966711	0.0317315
PTGER2	ENSG00000125384	PTGER2	0.00177328	0.00723728	4.67575	4.67575	9.94557	2.12706	0.00177328	0.00723728
IL6ST	ENSG00000134352	IL6ST	0.00278989	0.0105675	4.66169	4.66169	73.3866	15.7425	0.00278989	0.0105675
KIF13B	ENSG00000197892	KIF13B	0.0125105	0.0383554	4.60114	4.60114	85.1699	18.5106	0.0125105	0.0383554
FOSB	ENSG00000125740	FOSB	1.92e-07	1.58e-06	4.58924	4.58924	185.299	40.3769	1.92e-07	1.58e-06
ATP1B3	ENSG00000069849	ATP1B3	2.73e-07	2.21e-06	4.58019	4.58019	140.699	30.7191	2.73e-07	2.21e-06
DNAJC5	ENSG00000101152	DNAJC5	0.00792685	0.0266381	4.56129	4.56129	27.2732	5.97929	0.00792685	0.0266381
RRBP1	ENSG00000125844	RRBP1	0.000121165	0.000637548	4.53682	4.53682	102.219	22.5309	0.000121165	0.000637548
ADAM15	ENSG00000143537	ADAM15	0.0125831	0.0385516	4.50635	4.50635	19.4072	4.30663	0.0125831	0.0385516
AHR	ENSG00000106546	AHR	0.000607698	0.00274202	4.49592	4.49592	25.5289	5.67824	0.000607698	0.00274202
MAPK6	ENSG00000069956	MAPK6	0.00378622	0.0138456	4.48508	4.48508	45.3262	10.106	0.00378622	0.0138456
TYROBP	ENSG00000011600	TYROBP	0.000454881	0.00210813	4.47364	4.47364	152.677	34.1281	0.000454881	0.00210813
LONRF1	ENSG00000154359	LONRF1	0.00368341	0.0135179	4.46425	4.46425	47.4717	10.6338	0.00368341	0.0135179
PLBD2	ENSG00000151176	PLBD2	0.0256485	0.0711692	4.43155	4.43155	10.6238	2.3973	0.0256485	0.0711692
GLUL	ENSG00000135821	GLUL	1.09e-05	6.99e-05	4.41436	4.41436	97.8187	22.1592	1.09e-05	6.99e-05
B4GALT5	ENSG00000158470	B4GALT5	0.0121549	0.0374682	4.37579	4.37579	34.6325	7.91459	0.0121549	0.0374682
NFIL3	ENSG00000165030	NFIL3	0.000881623	0.00386277	4.30561	4.30561	17.9275	4.16376	0.000881623	0.00386277
SND1	ENSG00000197157	SND1	0.0298345	0.0812272	4.25269	4.25269	146.93	34.5499	0.0298345	0.0812272
CDKN1C	ENSG00000129757	CDKN1C	0.0145368	0.0438092	4.1976	4.1976	8.31378	1.9806	0.0145368	0.0438092
FAM20C	ENSG00000177706	FAM20C	0.0432004	0.111044	4.19303	4.19303	8.82397	2.10444	0.0432004	0.111044
FAM174A	ENSG00000174132	FAM174A	0.0210767	0.0603573	4.19092	4.19092	15.9733	3.8114	0.0210767	0.0603573
KLF10	ENSG00000155090	KLF10	0.00409236	0.0148227	4.15297	4.15297	32.5015	7.82609	0.00409236	0.0148227
CSF1R	ENSG00000182578	CSF1R	0.0181553	0.0529749	4.14286	4.14286	8.717	2.1041	0.0181553	0.0529749
USP53	ENSG00000145390	USP53	0.0166267	0.0491776	4.14037	4.14037	66.2292	15.996	0.0166267	0.0491776
PDPK1	ENSG00000140992	PDPK1	0.00778866	0.0262343	4.09908	4.09908	82.3326	20.0856	0.00778866	0.0262343
TGFBR1	ENSG00000106799	TGFBR1	0.00581914	0.0203021	4.04765	4.04765	39.1972	9.68393	0.00581914	0.0203021
TIMP2	ENSG00000035862	TIMP2	0.00195959	0.00770448	4.0189	4.0189	34.6889	8.63145	0.00195959	0.00770448
RDX	ENSG00000137710	RDX	0.0139703	0.0422801	4.01254	4.01254	63.0411	15.711	0.0139703	0.0422801
LTC4S	ENSG00000213316	LTC4S	0.0264245	0.072962	3.98544	3.98544	5.5257	1.38647	0.0264245	0.072962
CTBP2	ENSG00000175029	CTBP2	0.0188845	0.054771	3.93917	3.93917	20.3907	5.17639	0.0188845	0.054771
CREG1	ENSG00000143162	CREG1	0.00192384	0.00762361	3.87847	3.87847	25.4269	6.5559	0.00192384	0.00762361
CTSB	ENSG00000164733	CTSB	0.0293197	0.0799918	3.84794	3.84794	134.381	34.9228	0.0293197	0.0799918
DUSP3	ENSG00000108861	DUSP3	0.00783298	0.0263602	3.80788	3.80788	16.5659	4.35043	0.00783298	0.0263602
GLIPR2	ENSG00000122694	GLIPR2	0.00158039	0.0065211	3.78918	3.78918	45.8573	12.1022	0.00158039	0.0065211
MAP1B	ENSG00000131711	MAP1B	0.010248	0.033392	3.76793	3.76793	19.6604	5.21782	0.010248	0.033392
NFE2L2	ENSG00000116044	NFE2L2	2.51e-07	2.04e-06	3.729	3.729	186.44	49.9972	2.51e-07	2.04e-06
WBP4	ENSG00000120688	WBP4	0.0222585	0.0630908	3.70604	3.70604	35.9006	9.68705	0.0222585	0.0630908
EFNB2	ENSG00000125266	EFNB2	0.044577	0.113617	3.57932	3.57932	3.57932	1	0.044577	0.113617
ZBTB16	ENSG00000109906	ZBTB16	0.0238861	0.0671476	3.57647	3.57647	124.136	34.7091	0.0238861	0.0671476
MAP3K8	ENSG00000107968	MAP3K8	0.00640856	0.0220832	3.39267	3.39267	118.624	34.9647	0.00640856	0.0220832
ACADVL	ENSG00000072778	ACADVL	0.028679	0.078398	3.27302	3.27302	92.8495	28.3682	0.028679	0.078398
CHP1	ENSG00000187446	CHP1	0.00679133	0.0232663	3.2691	3.2691	32.8899	10.0608	0.00679133	0.0232663
RHOC	ENSG00000155366	RHOC	0.00045772	0.0021192	3.26396	3.26396	46.8487	14.3533	0.00045772	0.0021192
PLD3	ENSG00000105223	PLD3	0.0104478	0.0339071	3.26389	3.26389	35.3813	10.8402	0.0104478	0.0339071
DSTN	ENSG00000125868	DSTN	2.56e-05	0.000153812	3.25074	3.25074	84.766	26.0759	2.56e-05	0.000153812
ARID5A	ENSG00000196843	ARID5A	0.00722369	0.0245726	3.24246	3.24246	52.9214	16.3214	0.00722369	0.0245726
CTNNBIP1	ENSG00000178585	CTNNBIP1	0.0231598	0.0653315	3.19536	3.19536	25.1964	7.88531	0.0231598	0.0653315
NUCB2	ENSG00000070081	NUCB2	0.00407332	0.0147628	3.14964	3.14964	33.1186	10.5151	0.00407332	0.0147628
ATP13A3	ENSG00000133657	ATP13A3	0.0484955	0.122087	3.09802	3.09802	56.61	18.273	0.0484955	0.122087
SAP30	ENSG00000164105	SAP30	0.0286558	0.0783634	3.07368	3.07368	10.1832	3.31302	0.0286558	0.0783634
CLK1	ENSG00000013441	CLK1	0.00136937	0.00573261	3.04043	3.04043	212.286	69.8211	0.00136937	0.00573261
CTNNA1	ENSG00000044115	CTNNA1	0.0448365	0.114106	2.98764	2.98764	70.2047	23.4983	0.0448365	0.114106
ANO6	ENSG00000177119	ANO6	0.0422108	0.108679	2.95752	2.95752	50.3538	17.0257	0.0422108	0.108679
EHD4	ENSG00000103966	EHD4	0.0245375	0.0687249	2.95119	2.95119	28.1073	9.52408	0.0245375	0.0687249
PLSCR1	ENSG00000188313	PLSCR1	0.00426858	0.0154019	2.94591	2.94591	59.4579	20.1832	0.00426858	0.0154019
CTTN	ENSG00000085733	CTTN	0.00687924	0.0235435	2.92784	2.92784	14.3702	4.90811	0.00687924	0.0235435
MAP7D1	ENSG00000116871	MAP7D1	0.0104606	0.0339308	2.91383	2.91383	29.4521	10.1077	0.0104606	0.0339308
PRNP	ENSG00000171867	PRNP	0.000435238	0.00202584	2.75814	2.75814	57.0905	20.6989	0.000435238	0.00202584
CD63	ENSG00000135404	CD63	0.00542329	0.0190045	2.69467	2.69467	170.115	63.1302	0.00542329	0.0190045
IVNS1ABP	ENSG00000116679	IVNS1ABP	0.0433688	0.11144	2.63457	2.63457	56.7535	21.5418	0.0433688	0.11144
GADD45A	ENSG00000116717	GADD45A	0.00371963	0.0136402	2.54475	2.54475	41.6215	16.3558	0.00371963	0.0136402
SPARC	ENSG00000113140	SPARC	0.000329919	0.00159936	2.49484	2.49484	32.3879	12.982	0.000329919	0.00159936
HSPA8	ENSG00000109971	HSPA8	2.77e-05	0.000165645	2.48472	2.48472	653.124	262.856	2.77e-05	0.000165645
JUN	ENSG00000177606	JUN	6.49e-12	8.77e-11	2.42457	2.42457	941.092	388.147	6.49e-12	8.77e-11
ZFAND5	ENSG00000107372	ZFAND5	0.0444965	0.113485	2.34236	2.34236	110.249	47.0677	0.0444965	0.113485
TPM4	ENSG00000167460	TPM4	0.0394215	0.102255	2.29423	2.29423	226.103	98.5528	0.0394215	0.102255
HSPD1	ENSG00000144381	HSPD1	0.00711011	0.0242457	2.14602	2.14602	299.511	139.566	0.00711011	0.0242457
UBB	ENSG00000170315	UBB	2.33e-18	5.16e-17	2.13267	2.13267	842.767	395.169	2.33e-18	5.16e-17
FTH1	ENSG00000167996	FTH1	2.69e-20	6.65e-19	2.03543	2.03543	3013.12	1480.34	2.69e-20	6.65e-19
MGLL	ENSG00000074416	MGLL	0.00709598	0.0242045	2.00318	2.00318	20.0175	9.99286	0.00709598	0.0242045
MYO1E	ENSG00000157483	MYO1E	0.00881785	0.0292902	1.94233	1.94233	55.0871	28.3614	0.00881785	0.0292902
WSB1	ENSG00000109046	WSB1	0.0179409	0.0524596	1.83027	1.83027	232.759	127.172	0.0179409	0.0524596
ASPH	ENSG00000198363	ASPH	0.0410724	0.106059	1.82412	1.82412	42.9268	23.5328	0.0410724	0.106059
STAU1	ENSG00000124214	STAU1	0.046813	0.118357	1.81992	1.81992	73.1808	40.2111	0.046813	0.118357
REL	ENSG00000162924	REL	0.000702241	0.00313208	1.775	1.775	344.258	193.949	0.000702241	0.00313208
CHD1	ENSG00000153922	CHD1	0.0323696	0.0867676	1.75557	1.75557	131.886	75.1243	0.0323696	0.0867676
S100A6	ENSG00000197956	S100A6	4.41e-05	0.000255861	1.74298	1.74298	445.888	255.819	4.41e-05	0.000255861
PTEN	ENSG00000171862	PTEN	5.96e-07	4.59e-06	1.68413	1.68413	182.219	108.198	5.96e-07	4.59e-06
HSP90B1	ENSG00000166598	HSP90B1	0.000445278	0.00206687	1.675	1.675	312.75	186.716	0.000445278	0.00206687
PPA1	ENSG00000180817	PPA1	0.00701604	0.0239665	1.65357	1.65357	121.015	73.1844	0.00701604	0.0239665
BTG2	ENSG00000159388	BTG2	1.8e-06	1.31e-05	1.64334	1.64334	309.282	188.203	1.8e-06	1.31e-05
KMT2E	ENSG00000005483	KMT2E	2.24e-06	1.59e-05	1.63691	1.63691	325.958	199.13	2.24e-06	1.59e-05
RBM8A	ENSG00000265241	RBM8A	0.000185122	0.000943159	1.61001	1.61001	198.999	123.601	0.000185122	0.000943159
ATP2B1	ENSG00000070961	ATP2B1	8.89e-08	7.63e-07	1.60738	1.60738	278.87	173.493	8.89e-08	7.63e-07
TSC22D1	ENSG00000102804	TSC22D1	1.82e-06	1.32e-05	1.57724	1.57724	64.6626	40.9974	1.82e-06	1.32e-05
FNBP4	ENSG00000109920	FNBP4	4.59e-08	4.11e-07	1.56979	1.56979	189.996	121.033	4.59e-08	4.11e-07
HOOK3	ENSG00000168172	HOOK3	0.0130077	0.0396271	1.56691	1.56691	75.8689	48.4194	0.0130077	0.0396271
H3F3B	ENSG00000132475	.	4.45e-17	9.04e-16	1.54169	1.54169	1648.02	1068.97	4.45e-17	9.04e-16
EPB41L2	ENSG00000079819	EPB41L2	0.000136943	0.000713411	1.53509	1.53509	62.0828	40.4425	0.000136943	0.000713411
KIF5B	ENSG00000170759	KIF5B	0.0230272	0.0649886	1.52195	1.52195	96.3402	63.3003	0.0230272	0.0649886
EIF5	ENSG00000100664	EIF5	1.74e-05	0.000108131	1.51038	1.51038	238.988	158.23	1.74e-05	0.000108131
HSPA4	ENSG00000170606	HSPA4	0.00135626	0.00568478	1.50822	1.50822	104.33	69.174	0.00135626	0.00568478
ZC3HAV1	ENSG00000105939	ZC3HAV1	0.000129455	0.000677393	1.50383	1.50383	157.503	104.734	0.000129455	0.000677393
DIAPH1	ENSG00000131504	DIAPH1	0.0133624	0.0405547	1.49299	1.49299	76.938	51.5327	0.0133624	0.0405547
PHF20L1	ENSG00000129292	PHF20L1	0.0117471	0.0363489	1.49291	1.49291	76.1254	50.9911	0.0117471	0.0363489
PRDM2	ENSG00000116731	PRDM2	2.35e-12	3.33e-11	1.48699	1.48699	245.55	165.132	2.35e-12	3.33e-11
IFITM2	ENSG00000185201	IFITM2	1.14e-05	7.24e-05	1.48253	1.48253	192.361	129.751	1.14e-05	7.24e-05
GTF2F2	ENSG00000188342	GTF2F2	0.0232363	0.0655154	1.48074	1.48074	52.8369	35.6827	0.0232363	0.0655154
COX5A	ENSG00000178741	COX5A	0.0190783	0.0552583	1.47506	1.47506	110.383	74.8329	0.0190783	0.0552583
F13A1	ENSG00000124491	F13A1	0.00410309	0.0148502	1.46817	1.46817	29.6881	20.2211	0.00410309	0.0148502
RASSF1	ENSG00000068028	RASSF1	0.00717172	0.0244205	1.46624	1.46624	70.2424	47.9065	0.00717172	0.0244205
MEF2C	ENSG00000081189	MEF2C	9.17e-10	9.99e-09	1.4524	1.4524	683.547	470.631	9.17e-10	9.99e-09
EPC1	ENSG00000120616	EPC1	4.02e-10	4.53e-09	1.45219	1.45219	190.258	131.014	4.02e-10	4.53e-09
NUDT4	ENSG00000173598	NUDT4	0.0381972	0.0995279	1.4321	1.4321	63.9463	44.6521	0.0381972	0.0995279
RUVBL1	ENSG00000175792	RUVBL1	0.00122139	0.00518298	1.42941	1.42941	53.3517	37.3244	0.00122139	0.00518298
MALAT1	ENSG00000251562	MALAT1	0.000559323	0.00254467	1.41051	1.41051	71771.1	50883.1	0.000559323	0.00254467
PCBP2	ENSG00000197111	PCBP2	3.07e-05	0.000181985	1.39975	1.39975	224.381	160.3	3.07e-05	0.000181985
DYNC1H1	ENSG00000197102	DYNC1H1	0.00211982	0.00825739	1.39531	1.39531	93.0007	66.6523	0.00211982	0.00825739
MAP1LC3B	ENSG00000140941	MAP1LC3B	0.000179871	0.000918189	1.3861	1.3861	118.684	85.624	0.000179871	0.000918189
RICTOR	ENSG00000164327	RICTOR	3.17e-07	2.54e-06	1.38596	1.38596	122.023	88.0421	3.17e-07	2.54e-06
SERINC3	ENSG00000132824	SERINC3	0.0252542	0.0704145	1.38468	1.38468	51.5172	37.2052	0.0252542	0.0704145
WNK1	ENSG00000060237	WNK1	9.03e-07	6.83e-06	1.38306	1.38306	110.517	79.907	9.03e-07	6.83e-06
USP9X	ENSG00000124486	USP9X	2.08e-05	0.000126917	1.37348	1.37348	74.9856	54.5953	2.08e-05	0.000126917
MTHFR	ENSG00000177000	MTHFR	0.00305176	0.0114273	1.36753	1.36753	39.3605	28.7821	0.00305176	0.0114273
CDC73	ENSG00000134371	CDC73	0.00147271	0.00612393	1.35929	1.35929	51.8925	38.1763	0.00147271	0.00612393
YWHAE	ENSG00000108953	YWHAE	0.00428331	0.0154479	1.35006	1.35006	135.508	100.372	0.00428331	0.0154479
VIM	ENSG00000026025	VIM	4.19e-18	9.11e-17	1.34018	1.34018	582.383	434.557	4.19e-18	9.11e-17
AMD1	ENSG00000123505	AMD1	0.0199521	0.0575085	1.33674	1.33674	97.739	73.1172	0.0199521	0.0575085
TMEM30A	ENSG00000112697	TMEM30A	0.0108961	0.035183	1.3157	1.3157	37.5742	28.5582	0.0108961	0.035183
SRSF10	ENSG00000188529	SRSF10	4.14e-09	4.19e-08	1.31337	1.31337	174.715	133.027	4.14e-09	4.19e-08
TERF2IP	ENSG00000166848	TERF2IP	8.58e-06	5.64e-05	1.30877	1.30877	140.679	107.49	8.58e-06	5.64e-05
SRSF7	ENSG00000115875	SRSF7	2.26e-15	4.13e-14	1.30585	1.30585	375.015	287.182	2.26e-15	4.13e-14
LAMP1	ENSG00000185896	LAMP1	0.00303253	0.0113661	1.30543	1.30543	56.9338	43.613	0.00303253	0.0113661
RBM39	ENSG00000131051	RBM39	5.07e-11	6.28e-10	1.30151	1.30151	437.709	336.31	5.07e-11	6.28e-10
ROCK1	ENSG00000067900	ROCK1	1.82e-09	1.92e-08	1.29815	1.29815	189.53	146	1.82e-09	1.92e-08
JUND	ENSG00000130522	JUND	1.1e-44	7.19e-43	1.29409	1.29409	624.867	482.861	1.1e-44	7.19e-43
PDIA6	ENSG00000143870	PDIA6	0.00238561	0.00918656	1.2925	1.2925	106.57	82.4529	0.00238561	0.00918656
ENSA	ENSG00000143420	ENSA	7.23e-10	7.95e-09	1.25936	1.25936	150.822	119.761	7.23e-10	7.95e-09
NPC2	ENSG00000119655	NPC2	4.04e-08	3.64e-07	1.2521	1.2521	153.514	122.606	4.04e-08	3.64e-07
ARL13B	ENSG00000169379	ARL13B	0.0327973	0.0877945	1.24443	1.24443	13.2084	10.614	0.0327973	0.0877945
MAN1B1	ENSG00000177239	MAN1B1	0.0101576	0.0331431	1.23927	1.23927	18.8325	15.1965	0.0101576	0.0331431
GNL3	ENSG00000163938	GNL3	5.78e-05	0.000327294	1.23479	1.23479	78.487	63.5633	5.78e-05	0.000327294
UBE2A	ENSG00000077721	UBE2A	0.00937184	0.0308955	1.2341	1.2341	57.7858	46.8243	0.00937184	0.0308955
TDP2	ENSG00000111802	TDP2	0.00357302	0.0131783	1.23409	1.23409	35.8741	29.0693	0.00357302	0.0131783
LRPAP1	ENSG00000163956	LRPAP1	0.000537884	0.00245803	1.23214	1.23214	68.3294	55.456	0.000537884	0.00245803
PABPC1	ENSG00000070756	PABPC1	2.45e-19	5.78e-18	1.22798	1.22798	736.048	599.395	2.45e-19	5.78e-18
SCAMP2	ENSG00000140497	SCAMP2	0.000429603	0.00200317	1.22422	1.22422	50.9829	41.6453	0.000429603	0.00200317
BZW2	ENSG00000136261	BZW2	0.0255349	0.0709397	1.20828	1.20828	29.0798	24.0671	0.0255349	0.0709397
TMOD3	ENSG00000138594	TMOD3	2.26e-09	2.36e-08	1.20164	1.20164	88.4542	73.6112	2.26e-09	2.36e-08
CD74	ENSG00000019582	CD74	8.19e-19	1.86e-17	1.2015	1.2015	5727.35	4766.82	8.19e-19	1.86e-17
PGK1	ENSG00000102144	PGK1	6.76e-06	4.52e-05	1.19674	1.19674	122.189	102.102	6.76e-06	4.52e-05
B2M	ENSG00000166710	B2M	1.57e-20	3.94e-19	1.19649	1.19649	8070.47	6745.12	1.57e-20	3.94e-19
PAFAH1B2	ENSG00000168092	PAFAH1B2	0.00110012	0.00472617	1.19538	1.19538	47.2243	39.5056	0.00110012	0.00472617
IPO7	ENSG00000205339	IPO7	0.000632118	0.00283917	1.19199	1.19199	45.7948	38.4188	0.000632118	0.00283917
MS4A7	ENSG00000166927	MS4A7	0.0442445	0.113062	1.19126	1.19126	32.6857	27.4379	0.0442445	0.113062
GNL2	ENSG00000134697	GNL2	0.00910086	0.0301074	1.18727	1.18727	30.6271	25.7962	0.00910086	0.0301074
EIF1	ENSG00000173812	EIF1	4.71e-29	1.83e-27	1.17486	1.17486	1418.3	1207.22	4.71e-29	1.83e-27
TBC1D15	ENSG00000121749	TBC1D15	0.00053855	0.0024606	1.17424	1.17424	47.2283	40.2203	0.00053855	0.0024606
RPS27L	ENSG00000185088	RPS27L	2.53e-06	1.79e-05	1.17184	1.17184	128.932	110.026	2.53e-06	1.79e-05
EIF2B5	ENSG00000145191	EIF2B5	0.000118931	0.000626074	1.16582	1.16582	26.6116	22.8264	0.000118931	0.000626074
CD9	ENSG00000010278	CD9	0.0352191	0.0934503	1.16354	1.16354	38.8878	33.4221	0.0352191	0.0934503
EIF4H	ENSG00000106682	EIF4H	1.83e-05	0.000113164	1.15986	1.15986	67.8122	58.466	1.83e-05	0.000113164
YBX3	ENSG00000060138	YBX3	0.000818243	0.00360381	1.15959	1.15959	129.805	111.941	0.000818243	0.00360381
SERINC1	ENSG00000111897	SERINC1	0.0104929	0.0340162	1.15924	1.15924	57.9369	49.9782	0.0104929	0.0340162
TMBIM6	ENSG00000139644	TMBIM6	2.29e-11	2.91e-10	1.15879	1.15879	222.356	191.887	2.29e-11	2.91e-10
GHITM	ENSG00000165678	GHITM	5.07e-05	0.000290437	1.13581	1.13581	82.5114	72.6455	5.07e-05	0.000290437
DDX5	ENSG00000108654	DDX5	1.55e-11	2.01e-10	1.13137	1.13137	886.846	783.87	1.55e-11	2.01e-10
PTRHD1	ENSG00000184924	PTRHD1	0.0405893	0.104892	1.12861	1.12861	44.5064	39.4346	0.0405893	0.104892
MYD88	ENSG00000172936	MYD88	0.0194665	0.0562444	1.11839	1.11839	29.7243	26.5778	0.0194665	0.0562444
BROX	ENSG00000162819	BROX	0.00110215	0.00473231	1.11838	1.11838	41.213	36.8505	0.00110215	0.00473231
YTHDF2	ENSG00000198492	YTHDF2	2.73e-05	0.000163273	1.11661	1.11661	55.3469	49.5669	2.73e-05	0.000163273
HNRNPC	ENSG00000092199	HNRNPC	1e-16	1.98e-15	1.11453	1.11453	283.838	254.67	1e-16	1.98e-15
CANX	ENSG00000127022	CANX	7.64e-05	0.000416068	1.11281	1.11281	90.1923	81.0494	7.64e-05	0.000416068
SAP18	ENSG00000150459	SAP18	4.19e-14	6.84e-13	1.11242	1.11242	176.062	158.269	4.19e-14	6.84e-13
COX6A1	ENSG00000111775	COX6A1	2.8e-14	4.61e-13	1.11218	1.11218	184.943	166.288	2.8e-14	4.61e-13
TMED9	ENSG00000184840	TMED9	1.32e-05	8.3e-05	1.11187	1.11187	72.4758	65.1839	1.32e-05	8.3e-05
GSTO1	ENSG00000148834	GSTO1	7.47e-05	0.000407871	1.10578	1.10578	66.0303	59.7139	7.47e-05	0.000407871
CAPZA2	ENSG00000198898	CAPZA2	1.32e-05	8.3e-05	1.09746	1.09746	91.8859	83.726	1.32e-05	8.3e-05
WIPF2	ENSG00000171475	WIPF2	0.000811328	0.00357603	1.09533	1.09533	33.8691	30.9214	0.000811328	0.00357603
EMB	ENSG00000170571	EMB	2.14e-08	1.98e-07	1.09066	1.09066	73.5005	67.3911	2.14e-08	1.98e-07
GNG5	ENSG00000174021	GNG5	6e-08	5.31e-07	1.0895	1.0895	129.8	119.137	6e-08	5.31e-07
SSR3	ENSG00000114850	SSR3	0.000404192	0.00189254	1.08486	1.08486	65.3363	60.2254	0.000404192	0.00189254
CCT8	ENSG00000156261	CCT8	3.09e-06	2.16e-05	1.08417	1.08417	87.0951	80.3333	3.09e-06	2.16e-05
PSMB2	ENSG00000126067	PSMB2	0.000976309	0.0042414	1.07072	1.07072	55.4439	51.7819	0.000976309	0.0042414
PRMT1	ENSG00000126457	PRMT1	1.38e-09	1.48e-08	1.07068	1.07068	96.0045	89.667	1.38e-09	1.48e-08
SLC25A3	ENSG00000075415	SLC25A3	5.01e-12	6.83e-11	1.0675	1.0675	184.836	173.148	5.01e-12	6.83e-11
CEP57	ENSG00000166037	CEP57	5.86e-09	5.82e-08	1.06742	1.06742	71.4411	66.9287	5.86e-09	5.82e-08
HSP90AB1	ENSG00000096384	HSP90AB1	3.34e-37	1.76e-35	1.06535	1.06535	776.617	728.979	3.34e-37	1.76e-35
SCPEP1	ENSG00000121064	SCPEP1	3.44e-08	3.11e-07	1.06381	1.06381	70.6525	66.4147	3.44e-08	3.11e-07
CLK3	ENSG00000179335	CLK3	0.00111782	0.00479003	1.06348	1.06348	30.2251	28.421	0.00111782	0.00479003
RBM3	ENSG00000102317	RBM3	9.8e-15	1.68e-13	1.05615	1.05615	214.961	203.533	9.8e-15	1.68e-13
AHNAK	ENSG00000124942	AHNAK	2.58e-09	2.66e-08	1.04946	1.04946	142.419	135.706	2.58e-09	2.66e-08
MFSD1	ENSG00000118855	MFSD1	0.0251839	0.0702516	1.04557	1.04557	35.6679	34.1134	0.0251839	0.0702516
ARRDC3	ENSG00000113369	ARRDC3	7.2e-05	0.000394634	1.02383	1.02383	49.2647	48.1181	7.2e-05	0.000394634
CNBP	ENSG00000169714	CNBP	2.62e-13	3.98e-12	1.02016	1.02016	213.235	209.022	2.62e-13	3.98e-12
FAM133B	ENSG00000234545	FAM133B	1.12e-08	1.08e-07	1.01496	1.01496	141.497	139.41	1.12e-08	1.08e-07
SERP1	ENSG00000120742	SERP1	9.18e-21	2.34e-19	1.01305	1.01305	257.476	254.159	9.18e-21	2.34e-19
GOSR1	ENSG00000108587	GOSR1	3.19e-11	4.01e-10	1.01149	1.01149	63.6045	62.882	3.19e-11	4.01e-10
GABARAPL2	ENSG00000034713	GABARAPL2	3.59e-08	3.25e-07	1.00964	1.00964	118.974	117.839	3.59e-08	3.25e-07
MYO1G	ENSG00000136286	MYO1G	1.17e-07	9.9e-07	0.998045	-1.00196	64.0742	64.1997	1.17e-07	9.9e-07
FAM136A	ENSG00000035141	FAM136A	2.84e-07	2.29e-06	0.99779	-1.00221	42.6023	42.6966	2.84e-07	2.29e-06
TMED8	ENSG00000100580	TMED8	4.34e-08	3.89e-07	0.997561	-1.00244	40.2305	40.3289	4.34e-08	3.89e-07
PLD4	ENSG00000166428	PLD4	1.38e-05	8.69e-05	0.997506	-1.0025	28.139	28.2093	1.38e-05	8.69e-05
ACADM	ENSG00000117054	ACADM	1.5e-09	1.61e-08	0.997356	-1.00265	61.3348	61.4974	1.5e-09	1.61e-08
CUTA	ENSG00000112514	CUTA	8.15e-12	1.09e-10	0.986421	-1.01377	120.432	122.089	8.15e-12	1.09e-10
PXK	ENSG00000168297	PXK	3.11e-14	5.1e-13	0.972151	-1.02865	67.0816	69.0033	3.11e-14	5.1e-13
GPR18	ENSG00000125245	GPR18	8.25e-08	7.11e-07	0.970942	-1.02993	32.8298	33.8123	8.25e-08	7.11e-07
TMEM154	ENSG00000170006	TMEM154	1.05e-31	4.49e-30	0.965293	-1.03595	161.863	167.682	1.05e-31	4.49e-30
PAX5	ENSG00000196092	PAX5	6.93e-44	4.43e-42	0.965206	-1.03605	172.93	179.164	6.93e-44	4.43e-42
CCDC117	ENSG00000159873	CCDC117	0.00394709	0.0143671	0.964263	-1.03706	28.4857	29.5414	0.00394709	0.0143671
RPA2	ENSG00000117748	RPA2	3.81e-10	4.31e-09	0.963155	-1.03825	70.903	73.6153	3.81e-10	4.31e-09
ADD3	ENSG00000148700	ADD3	2.07e-21	5.44e-20	0.961298	-1.04026	152.1	158.223	2.07e-21	5.44e-20
WEE1	ENSG00000166483	WEE1	4.57e-05	0.000263804	0.960714	-1.04089	23.4243	24.3822	4.57e-05	0.000263804
IL16	ENSG00000172349	IL16	1.09e-12	1.58e-11	0.955054	-1.04706	75.0039	78.5337	1.09e-12	1.58e-11
BTLA	ENSG00000186265	BTLA	8e-14	1.27e-12	0.948437	-1.05437	76.5762	80.7394	8e-14	1.27e-12
CPNE5	ENSG00000124772	CPNE5	1.39e-08	1.32e-07	0.946748	-1.05625	47.8022	50.4909	1.39e-08	1.32e-07
AGL	ENSG00000162688	AGL	3.42e-09	3.49e-08	0.946742	-1.05625	29.6217	31.288	3.42e-09	3.49e-08
RASGRP2	ENSG00000068831	RASGRP2	1.72e-21	4.57e-20	0.942044	-1.06152	135.428	143.759	1.72e-21	4.57e-20
IKZF1	ENSG00000185811	IKZF1	7.61e-29	2.92e-27	0.941169	-1.06251	274.388	291.54	7.61e-29	2.92e-27
PDCD2L	ENSG00000126249	PDCD2L	0.00984652	0.0322307	0.940768	-1.06296	9.44701	10.0418	0.00984652	0.0322307
DUSP28	ENSG00000188542	DUSP28	0.00918394	0.0303411	0.939625	-1.06425	12.2022	12.9862	0.00918394	0.0303411
DDOST	ENSG00000244038	DDOST	9.53e-06	6.22e-05	0.928686	-1.07679	48.769	52.514	9.53e-06	6.22e-05
SASH3	ENSG00000122122	SASH3	1.64e-08	1.54e-07	0.928077	-1.0775	39.5294	42.5928	1.64e-08	1.54e-07
TNFRSF13B	ENSG00000240505	TNFRSF13B	4.51e-09	4.55e-08	0.923296	-1.08308	72.2296	78.2302	4.51e-09	4.55e-08
GRK6	ENSG00000198055	GRK6	5.77e-12	7.81e-11	0.922315	-1.08423	71.5196	77.5436	5.77e-12	7.81e-11
TNFAIP8	ENSG00000145779	TNFAIP8	5.18e-44	3.32e-42	0.895736	-1.1164	260.914	291.285	5.18e-44	3.32e-42
SIT1	ENSG00000137078	SIT1	6.23e-12	8.42e-11	0.894921	-1.11742	46.3655	51.8096	6.23e-12	8.42e-11
SNRNP25	ENSG00000161981	SNRNP25	2.95e-05	0.000175348	0.875826	-1.14178	28.8597	32.9515	2.95e-05	0.000175348
STAP1	ENSG00000035720	STAP1	2.59e-20	6.43e-19	0.869956	-1.14948	72.9417	83.8453	2.59e-20	6.43e-19
LY86	ENSG00000112799	LY86	5.34e-33	2.4e-31	0.869879	-1.14959	148.292	170.474	5.34e-33	2.4e-31
HDDC2	ENSG00000111906	HDDC2	8.98e-09	8.75e-08	0.86936	-1.15027	31.8491	36.6351	8.98e-09	8.75e-08
CCNDBP1	ENSG00000166946	CCNDBP1	4.86e-15	8.55e-14	0.869249	-1.15042	75.4273	86.773	4.86e-15	8.55e-14
GPSM3	ENSG00000213654	GPSM3	4.12e-24	1.26e-22	0.867732	-1.15243	162.65	187.442	4.12e-24	1.26e-22
ZDHHC21	ENSG00000175893	ZDHHC21	1.36e-17	2.87e-16	0.866576	-1.15397	55.9345	64.5465	1.36e-17	2.87e-16
CD19	ENSG00000177455	CD19	2.22e-14	3.69e-13	0.860398	-1.16225	55.3616	64.3441	2.22e-14	3.69e-13
GM2A	ENSG00000196743	GM2A	0.000260052	0.00128684	0.858403	-1.16495	23.1261	26.9409	0.000260052	0.00128684
RPS10	ENSG00000124614	RPS10	7.61e-52	6.11e-50	0.852011	-1.17369	544.729	639.345	7.61e-52	6.11e-50
UROS	ENSG00000188690	UROS	8.87e-06	5.81e-05	0.842355	-1.18715	25.9886	30.8524	8.87e-06	5.81e-05
NOA1	ENSG00000084092	NOA1	3.66e-07	2.91e-06	0.841165	-1.18883	19.8922	23.6483	3.66e-07	2.91e-06
FIBP	ENSG00000172500	FIBP	2.26e-05	0.000136539	0.839582	-1.19107	32.6091	38.8397	2.26e-05	0.000136539
LRIF1	ENSG00000121931	LRIF1	8.73e-05	0.000469611	0.838233	-1.19299	33.5142	39.9819	8.73e-05	0.000469611
COBLL1	ENSG00000082438	COBLL1	2.62e-29	1.04e-27	0.837939	-1.1934	131.967	157.49	2.62e-29	1.04e-27
SCIMP	ENSG00000161929	SCIMP	8.09e-23	2.31e-21	0.835974	-1.19621	95.1514	113.821	8.09e-23	2.31e-21
RANGRF	ENSG00000108961	RANGRF	6.9e-06	4.6e-05	0.83507	-1.1975	25.2944	30.2901	6.9e-06	4.6e-05
UCP2	ENSG00000175567	UCP2	3.2e-26	1.11e-24	0.834353	-1.19853	179.055	214.603	3.2e-26	1.11e-24
IKZF3	ENSG00000161405	IKZF3	1.15e-48	8.51e-47	0.832671	-1.20095	220.767	265.131	1.15e-48	8.51e-47
CORO1A	ENSG00000102879	CORO1A	4.45e-37	2.33e-35	0.826306	-1.21021	324.263	392.424	4.45e-37	2.33e-35
MRPS30	ENSG00000112996	MRPS30	0.000172485	0.00088412	0.819631	-1.22006	18.2344	22.2471	0.000172485	0.00088412
CDKN1B	ENSG00000111276	CDKN1B	1.68e-14	2.82e-13	0.815026	-1.22695	64.5161	79.1584	1.68e-14	2.82e-13
DNAJC4	ENSG00000110011	DNAJC4	9.4e-05	0.000502781	0.813042	-1.22995	35.1441	43.2255	9.4e-05	0.000502781
GLTP	ENSG00000139433	GLTP	1.11e-05	7.08e-05	0.804678	-1.24273	29.5937	36.7771	1.11e-05	7.08e-05
TSTD3	ENSG00000279170	TSTD3	0.0248407	0.0694916	0.799032	-1.25152	4.44916	5.5682	0.0248407	0.0694916
GTF2H3	ENSG00000111358	GTF2H3	1.45e-07	1.22e-06	0.79715	-1.25447	19.1152	23.9794	1.45e-07	1.22e-06
LSM7	ENSG00000130332	LSM7	1.69e-27	6.13e-26	0.778374	-1.28473	164.681	211.571	1.69e-27	6.13e-26
ISG20	ENSG00000172183	ISG20	2.52e-36	1.27e-34	0.768363	-1.30147	329.011	428.197	2.52e-36	1.27e-34
DTX1	ENSG00000135144	DTX1	0.00234203	0.00903347	0.76804	-1.30202	7.04522	9.17299	0.00234203	0.00903347
CNN2	ENSG00000064666	CNN2	2.01e-14	3.35e-13	0.757351	-1.32039	69.6598	91.9782	2.01e-14	3.35e-13
DDX55	ENSG00000111364	DDX55	5.88e-05	0.000333121	0.749935	-1.33345	16.7445	22.328	5.88e-05	0.000333121
RPS19	ENSG00000105372	RPS19	4.37e-45	2.91e-43	0.742204	-1.34734	4204.53	5664.93	4.37e-45	2.91e-43
WAS	ENSG00000015285	WAS	6.98e-15	1.21e-13	0.740279	-1.35084	62.124	83.9198	6.98e-15	1.21e-13
YDJC	ENSG00000161179	YDJC	7.74e-07	5.89e-06	0.739001	-1.35318	23.6384	31.9869	7.74e-07	5.89e-06
ITGA4	ENSG00000115232	ITGA4	1.08e-46	7.53e-45	0.736326	-1.35809	127.214	172.769	1.08e-46	7.53e-45
TRAPPC6A	ENSG00000007255	TRAPPC6A	1.02e-13	1.6e-12	0.735719	-1.35921	46.9164	63.7694	1.02e-13	1.6e-12
ORMDL3	ENSG00000172057	ORMDL3	8.38e-05	0.000452222	0.735485	-1.35965	11.8707	16.14	8.38e-05	0.000452222
MRPL15	ENSG00000137547	MRPL15	9.87e-09	9.55e-08	0.729868	-1.37011	25.2471	34.5914	9.87e-09	9.55e-08
FCRL1	ENSG00000163534	FCRL1	3.63e-65	4.9e-63	0.723158	-1.38282	173.439	239.835	3.63e-65	4.9e-63
SP110	ENSG00000135899	SP110	3.59e-58	3.6e-56	0.722622	-1.38385	242.008	334.902	3.59e-58	3.6e-56
RPL34	ENSG00000109475	RPL34	1.28e-47	9.17e-46	0.708124	-1.41218	4406.97	6223.44	1.28e-47	9.17e-46
CENPQ	ENSG00000031691	CENPQ	2.16e-05	0.000131399	0.699869	-1.42884	9.38589	13.4109	2.16e-05	0.000131399
ZDHHC24	ENSG00000174165	ZDHHC24	9.93e-07	7.46e-06	0.698044	-1.43257	20.7769	29.7645	9.93e-07	7.46e-06
ARHGDIB	ENSG00000111348	ARHGDIB	1.29e-55	1.16e-53	0.689792	-1.44971	374.275	542.591	1.29e-55	1.16e-53
DCUN1D5	ENSG00000137692	DCUN1D5	9.82e-07	7.39e-06	0.680918	-1.46861	17.2114	25.2768	9.82e-07	7.39e-06
NIT2	ENSG00000114021	NIT2	1.59e-09	1.7e-08	0.673207	-1.48543	23.5094	34.9215	1.59e-09	1.7e-08
BIN1	ENSG00000136717	BIN1	9.78e-17	1.93e-15	0.670733	-1.49091	54.861	81.7926	9.78e-17	1.93e-15
PSMB9	ENSG00000240065	PSMB9	2.16e-38	1.17e-36	0.669869	-1.49283	191.226	285.467	2.16e-38	1.17e-36
BCL11A	ENSG00000119866	BCL11A	4.93e-67	7.26e-65	0.659357	-1.51663	247.194	374.901	4.93e-67	7.26e-65
PPM1K	ENSG00000163644	PPM1K	1.95e-41	1.15e-39	0.656776	-1.52259	134.477	204.753	1.95e-41	1.15e-39
GTF3A	ENSG00000122034	GTF3A	5.32e-30	2.17e-28	0.645918	-1.54818	118.899	184.078	5.32e-30	2.17e-28
CD72	ENSG00000137101	CD72	4.26e-30	1.74e-28	0.640319	-1.56172	80.9427	126.41	4.26e-30	1.74e-28
SH3BP5	ENSG00000131370	SH3BP5	4.47e-56	4.09e-54	0.637842	-1.56779	114.105	178.892	4.47e-56	4.09e-54
YBEY	ENSG00000182362	YBEY	2.54e-08	2.34e-07	0.636724	-1.57054	19.2623	30.2523	2.54e-08	2.34e-07
SSBP4	ENSG00000130511	SSBP4	1.54e-21	4.09e-20	0.633485	-1.57857	40.1602	63.3957	1.54e-21	4.09e-20
CLCF1	ENSG00000175505	CLCF1	0.01767	0.0518283	0.632325	-1.58146	5.72649	9.05624	0.01767	0.0518283
RPS27	ENSG00000177954	RPS27	3.62e-52	2.96e-50	0.630885	-1.58508	6306.83	9996.79	3.62e-52	2.96e-50
RPL4	ENSG00000174444	RPL4	3.54e-59	3.69e-57	0.624112	-1.60228	661.896	1060.54	3.54e-59	3.69e-57
SNRPD2	ENSG00000125743	SNRPD2	4.72e-51	3.66e-49	0.623331	-1.60429	174.069	279.256	4.72e-51	3.66e-49
KLF13	ENSG00000169926	KLF13	5.77e-35	2.75e-33	0.619828	-1.61335	85.0177	137.163	5.77e-35	2.75e-33
KCNA3	ENSG00000177272	KCNA3	0.0225974	0.0638978	0.61159	-1.63508	4.89095	7.9971	0.0225974	0.0638978
TCTN1	ENSG00000204852	TCTN1	2.55e-09	2.62e-08	0.596863	-1.67543	15.8548	26.5636	2.55e-09	2.62e-08
TRADD	ENSG00000102871	TRADD	3.37e-08	3.07e-07	0.592591	-1.6875	25.3842	42.836	3.37e-08	3.07e-07
RPL27	ENSG00000131469	RPL27	8.48e-57	7.84e-55	0.592149	-1.68876	1018.53	1720.05	8.48e-57	7.84e-55
AIDA	ENSG00000186063	AIDA	3.34e-34	1.56e-32	0.588593	-1.69897	71.515	121.502	3.34e-34	1.56e-32
EIF3H	ENSG00000147677	EIF3H	8.9e-45	5.87e-43	0.587825	-1.70119	161.239	274.298	8.9e-45	5.87e-43
MBD4	ENSG00000129071	MBD4	1.17e-41	6.95e-40	0.586492	-1.70505	117.557	200.441	1.17e-41	6.95e-40
CD52	ENSG00000169442	CD52	1.9e-77	3.9e-75	0.586475	-1.7051	1048.69	1788.13	1.9e-77	3.9e-75
KIF20B	ENSG00000138182	KIF20B	5.2e-12	7.08e-11	0.584617	-1.71052	29.752	50.8915	5.2e-12	7.08e-11
HINT1	ENSG00000169567	HINT1	8.57e-53	7.12e-51	0.578856	-1.72754	333.627	576.355	8.57e-53	7.12e-51
CSK	ENSG00000103653	CSK	3.64e-26	1.26e-24	0.578134	-1.7297	64.3214	111.257	3.64e-26	1.26e-24
CCDC28B	ENSG00000160050	CCDC28B	5.28e-06	3.58e-05	0.567787	-1.76123	9.63359	16.9669	5.28e-06	3.58e-05
RPL27A	ENSG00000166441	RPL27A	2.65e-52	2.18e-50	0.566932	-1.76388	2017.3	3558.28	2.65e-52	2.18e-50
RPS14	ENSG00000164587	RPS14	1.04e-51	8.29e-50	0.564529	-1.77139	3267.02	5787.16	1.04e-51	8.29e-50
CCR6	ENSG00000112486	CCR6	6.76e-30	2.74e-28	0.561624	-1.78055	42.6868	76.006	6.76e-30	2.74e-28
RAC2	ENSG00000128340	RAC2	1.82e-67	2.7e-65	0.558275	-1.79123	150.728	269.988	1.82e-67	2.7e-65
PTPN6	ENSG00000111679	PTPN6	6.68e-59	6.92e-57	0.54455	-1.83638	140.651	258.289	6.68e-59	6.92e-57
RPL39	ENSG00000198918	RPL39	1.77e-57	1.7e-55	0.542747	-1.84248	3007.1	5540.52	1.77e-57	1.7e-55
EIF3F	ENSG00000175390	EIF3F	2.35e-50	1.8e-48	0.541113	-1.84804	167.419	309.398	2.35e-50	1.8e-48
RHOBTB2	ENSG00000008853	RHOBTB2	9.96e-10	1.08e-08	0.536589	-1.86362	10.1372	18.8919	9.96e-10	1.08e-08
RPS18	ENSG00000231500	RPS18	2.07e-53	1.75e-51	0.535752	-1.86654	4977.31	9290.32	2.07e-53	1.75e-51
RPLP1	ENSG00000137818	RPLP1	3.67e-49	2.76e-47	0.524968	-1.90488	4209.14	8017.9	3.67e-49	2.76e-47
TNFRSF13C	ENSG00000159958	TNFRSF13C	7.41e-75	1.33e-72	0.522418	-1.91418	163.244	312.478	7.41e-75	1.33e-72
MYCBP	ENSG00000214114	MYCBP	8.94e-07	6.76e-06	0.521583	-1.91724	9.31801	17.8649	8.94e-07	6.76e-06
SNX2	ENSG00000205302	SNX2	5.74e-79	1.25e-76	0.518008	-1.93047	178.495	344.579	5.74e-79	1.25e-76
MS4A1	ENSG00000156738	MS4A1	6.21e-76	1.17e-73	0.509242	-1.9637	665.588	1307.02	6.21e-76	1.17e-73
PSMB8	ENSG00000204264	PSMB8	2.22e-48	1.63e-46	0.507036	-1.97225	97.9153	193.113	2.22e-48	1.63e-46
CDKN2D	ENSG00000129355	CDKN2D	7.08e-21	1.82e-19	0.505686	-1.97751	55.0463	108.855	7.08e-21	1.82e-19
BCDIN3D	ENSG00000186666	BCDIN3D	7.51e-09	7.38e-08	0.500523	-1.99791	7.02732	14.0399	7.51e-09	7.38e-08
TIFA	ENSG00000145365	TIFA	6.52e-23	1.88e-21	0.499973	-2.00011	30.2293	60.4618	6.52e-23	1.88e-21
SHMT2	ENSG00000182199	SHMT2	7.88e-19	1.79e-17	0.499803	-2.00079	28.6571	57.3369	7.88e-19	1.79e-17
HMGN1	ENSG00000205581	HMGN1	3.68e-58	3.68e-56	0.496903	-2.01247	174.854	351.888	3.68e-58	3.68e-56
SELL	ENSG00000188404	SELL	1.4e-69	2.15e-67	0.495102	-2.01979	167.4	338.112	1.4e-69	2.15e-67
RPL18A	ENSG00000105640	RPL18A	9.33e-60	1.01e-57	0.494604	-2.02182	3267.68	6606.66	9.33e-60	1.01e-57
CR2	ENSG00000117322	CR2	1.76e-13	2.72e-12	0.490195	-2.04001	9.83754	20.0686	1.76e-13	2.72e-12
ZBTB18	ENSG00000179456	ZBTB18	1.31e-13	2.05e-12	0.47726	-2.09529	13.2556	27.7743	1.31e-13	2.05e-12
ALKBH7	ENSG00000125652	ALKBH7	9.82e-29	3.75e-27	0.476503	-2.09862	45.3501	95.1727	9.82e-29	3.75e-27
CCL5	ENSG00000271503	CCL5	0.00962643	0.0316235	0.473753	-2.1108	100.98	213.148	0.00962643	0.0316235
CENPH	ENSG00000153044	CENPH	7.39e-08	6.42e-07	0.471952	-2.11886	7.87883	16.6941	7.39e-08	6.42e-07
MRPL40	ENSG00000185608	MRPL40	3.8e-20	9.33e-19	0.470206	-2.12673	27.3931	58.2576	3.8e-20	9.33e-19
RPS27A	ENSG00000143947	RPS27A	1.59e-57	1.53e-55	0.462919	-2.1602	2916.12	6299.41	1.59e-57	1.53e-55
ORAI2	ENSG00000160991	ORAI2	3.85e-55	3.42e-53	0.462057	-2.16424	86.8864	188.043	3.85e-55	3.42e-53
CD40	ENSG00000101017	CD40	2.13e-53	1.79e-51	0.45378	-2.20371	81.6218	179.871	2.13e-53	1.79e-51
SPIB	ENSG00000269404	SPIB	5.7e-68	8.57e-66	0.452808	-2.20844	84.7033	187.062	5.7e-68	8.57e-66
RPS3	ENSG00000149273	RPS3	1.28e-57	1.23e-55	0.451232	-2.21615	2068.58	4584.29	1.28e-57	1.23e-55
RPL32	ENSG00000144713	RPL32	1.66e-58	1.69e-56	0.449854	-2.22294	3072.71	6830.46	1.66e-58	1.69e-56
RPL12	ENSG00000197958	RPL12	3.13e-60	3.47e-58	0.445132	-2.24653	2031.45	4563.71	3.13e-60	3.47e-58
SLC50A1	ENSG00000169241	SLC50A1	7.81e-22	2.12e-20	0.44255	-2.25963	23.7522	53.6713	7.81e-22	2.12e-20
CD22	ENSG00000012124	CD22	3.15e-87	8.63e-85	0.435509	-2.29616	117.549	269.913	3.15e-87	8.63e-85
LIMD2	ENSG00000136490	LIMD2	7.75e-87	2.08e-84	0.432644	-2.31137	189.875	438.873	7.75e-87	2.08e-84
BLOC1S2	ENSG00000196072	BLOC1S2	1.16e-35	5.71e-34	0.427742	-2.33786	47.1888	110.321	1.16e-35	5.71e-34
RPS16	ENSG00000105193	RPS16	6.79e-65	8.95e-63	0.426293	-2.3458	1427.35	3348.28	6.79e-65	8.95e-63
EEF1A1	ENSG00000156508	EEF1A1	2.44e-58	2.46e-56	0.426051	-2.34714	3313.97	7778.33	2.44e-58	2.46e-56
PARP1	ENSG00000143799	PARP1	4.52e-81	1.09e-78	0.426002	-2.3474	95.6507	224.531	4.52e-81	1.09e-78
RPL8	ENSG00000161016	RPL8	1.17e-62	1.43e-60	0.423226	-2.3628	1847.51	4365.3	1.17e-62	1.43e-60
RPL28	ENSG00000108107	RPL28	2.77e-64	3.6e-62	0.421583	-2.37201	2263.76	5369.68	2.77e-64	3.6e-62
RPS15A	ENSG00000134419	RPS15A	1.84e-64	2.4e-62	0.403537	-2.47809	2198.8	5448.81	1.84e-64	2.4e-62
SDHAF1	ENSG00000205138	SDHAF1	3.32e-17	6.82e-16	0.402251	-2.48601	13.3601	33.2133	3.32e-17	6.82e-16
TAF10	ENSG00000166337	TAF10	3.37e-34	1.57e-32	0.38864	-2.57308	36.6976	94.4256	3.37e-34	1.57e-32
CD200	ENSG00000091972	CD200	1.46e-25	4.85e-24	0.386847	-2.585	23.8476	61.6461	1.46e-25	4.85e-24
VPREB3	ENSG00000128218	VPREB3	1.52e-76	2.99e-74	0.38661	-2.58658	101.718	263.101	1.52e-76	2.99e-74
RPL11	ENSG00000142676	RPL11	1.65e-61	1.92e-59	0.385216	-2.59595	2500.54	6491.26	1.65e-61	1.92e-59
RPL13	ENSG00000167526	RPL13	8.95e-58	8.83e-56	0.371853	-2.68924	4439.29	11938.3	8.95e-58	8.83e-56
RPL19	ENSG00000108298	RPL19	1.42e-67	2.12e-65	0.37146	-2.69208	2140.96	5763.63	1.42e-67	2.12e-65
TCEANC2	ENSG00000116205	TCEANC2	1.74e-12	2.48e-11	0.370078	-2.70213	8.4144	22.7368	1.74e-12	2.48e-11
RPS4X	ENSG00000198034	RPS4X	2.05e-66	2.97e-64	0.366378	-2.72942	1864.8	5089.84	2.05e-66	2.97e-64
RPS7	ENSG00000171863	RPS7	1.14e-71	1.85e-69	0.363539	-2.75074	1286.31	3538.32	1.14e-71	1.85e-69
GUCD1	ENSG00000138867	GUCD1	8.55e-32	3.7e-30	0.363501	-2.75103	25.4223	69.9375	8.55e-32	3.7e-30
HVCN1	ENSG00000122986	HVCN1	3.59e-102	1.46e-99	0.363382	-2.75192	114.379	314.761	3.59e-102	1.46e-99
RNF141	ENSG00000110315	RNF141	6.56e-35	3.12e-33	0.357548	-2.79683	27.3845	76.5897	6.56e-35	3.12e-33
RPS5	ENSG00000083845	RPS5	6.14e-71	9.67e-69	0.35301	-2.83278	1253.89	3552	6.14e-71	9.67e-69
RP9	ENSG00000164610	RP9	9.3e-38	4.93e-36	0.34605	-2.88975	29.3608	84.8454	9.3e-38	4.93e-36
RPL29	ENSG00000162244	RPL29	5.06e-76	9.7e-74	0.343326	-2.91268	1299.49	3785	5.06e-76	9.7e-74
RPL18	ENSG00000063177	RPL18	1.53e-72	2.56e-70	0.339426	-2.94615	1526.92	4498.55	1.53e-72	2.56e-70
RPL10A	ENSG00000198755	RPL10A	6.93e-75	1.27e-72	0.339256	-2.94763	1136.81	3350.88	6.93e-75	1.27e-72
DBP	ENSG00000105516	DBP	2.1e-21	5.5e-20	0.33898	-2.95003	11.8223	34.8761	2.1e-21	5.5e-20
ERP29	ENSG00000089248	ERP29	1.87e-109	8.03e-107	0.332999	-3.00301	138.584	416.17	1.87e-109	8.03e-107
BCL7A	ENSG00000110987	BCL7A	4.17e-43	2.61e-41	0.330982	-3.02131	29.7329	89.8325	4.17e-43	2.61e-41
CD79A	ENSG00000105369	CD79A	2e-130	1.28e-127	0.322375	-3.10197	344.759	1069.43	2e-130	1.28e-127
TMEM80	ENSG00000177042	TMEM80	5.11e-14	8.3e-13	0.319379	-3.13108	7.35683	23.0348	5.11e-14	8.3e-13
RPS23	ENSG00000186468	RPS23	1.36e-72	2.31e-70	0.31769	-3.14772	2324.23	7316.02	1.36e-72	2.31e-70
RPS12	ENSG00000112306	RPS12	1.45e-72	2.45e-70	0.317237	-3.15222	2711.74	8547.98	1.45e-72	2.45e-70
CD79B	ENSG00000007312	CD79B	1.89e-145	1.4e-142	0.311796	-3.20723	240.314	770.742	1.89e-145	1.4e-142
DEPDC5	ENSG00000100150	DEPDC5	8.72e-12	1.16e-10	0.310384	-3.22182	5.71184	18.4025	8.72e-12	1.16e-10
CD37	ENSG00000104894	CD37	3.42e-90	1.05e-87	0.304052	-3.28891	533.187	1753.6	3.42e-90	1.05e-87
RPSA	ENSG00000168028	RPSA	2.83e-87	7.85e-85	0.30138	-3.31807	866.572	2875.34	2.83e-87	7.85e-85
PTPRCAP	ENSG00000213402	PTPRCAP	0.000338152	0.00161538	0.300801	-3.32446	1	3.32446	0.000338152	0.00161538
RAD51D	ENSG00000185379	RAD51D	1.87e-11	2.4e-10	0.298084	-3.35476	5.75258	19.2985	1.87e-11	2.4e-10
LTB	ENSG00000227507	LTB	3.34e-117	1.64e-114	0.289041	-3.45972	593.735	2054.16	3.34e-117	1.64e-114
GPATCH11	ENSG00000152133	GPATCH11	3.25e-42	1.98e-40	0.287339	-3.4802	20.0458	69.7634	3.25e-42	1.98e-40
CYB561A3	ENSG00000162144	CYB561A3	8.23e-97	2.99e-94	0.285524	-3.50233	54.956	192.474	8.23e-97	2.99e-94
RPL30	ENSG00000156482	RPL30	1.83e-79	4.15e-77	0.285021	-3.50852	1911.52	6706.59	1.83e-79	4.15e-77
RPL37	ENSG00000145592	RPL37	4.95e-86	1.28e-83	0.284617	-3.51349	1370.66	4815.82	4.95e-86	1.28e-83
RPS8	ENSG00000142937	RPS8	2.22e-72	3.63e-70	0.284162	-3.51912	2258.08	7946.46	2.22e-72	3.63e-70
CDCA7L	ENSG00000164649	CDCA7L	3.44e-59	3.61e-57	0.283119	-3.53209	24.5543	86.7281	3.44e-59	3.61e-57
RINL	ENSG00000187994	RINL	6.02e-30	2.44e-28	0.274806	-3.63893	12.8262	46.6736	6.02e-30	2.44e-28
MRPS17	ENSG00000239789	MRPS17	1.42e-13	2.21e-12	0.266708	-3.74941	6.06302	22.7328	1.42e-13	2.21e-12
S1PR4	ENSG00000125910	S1PR4	1.68e-75	3.14e-73	0.252863	-3.95471	33.0301	130.625	1.68e-75	3.14e-73
TSTD1	ENSG00000215845	TSTD1	8.12e-107	3.42e-104	0.225914	-4.42647	53.6621	237.534	8.12e-107	3.42e-104
CXXC5	ENSG00000171604	CXXC5	1.37e-128	8.49e-126	0.223542	-4.47344	49.3752	220.877	1.37e-128	8.49e-126
LBH	ENSG00000213626	LBH	6.43e-138	4.22e-135	0.213801	-4.67725	49.4515	231.297	6.43e-138	4.22e-135
HHEX	ENSG00000152804	HHEX	5.16e-77	1.04e-74	0.212658	-4.7024	26.0045	122.284	5.16e-77	1.04e-74
TREML2	ENSG00000112195	TREML2	7.93e-18	1.7e-16	0.194891	-5.13107	4.41816	22.6699	7.93e-18	1.7e-16
BEND5	ENSG00000162373	BEND5	4.35e-27	1.55e-25	0.1876	-5.33049	5.60874	29.8973	4.35e-27	1.55e-25
GAPT	ENSG00000175857	GAPT	7.04e-98	2.59e-95	0.187221	-5.34129	29.6063	158.136	7.04e-98	2.59e-95
RWDD3	ENSG00000122481	RWDD3	6.01e-30	2.44e-28	0.158607	-6.3049	4.13454	26.0678	6.01e-30	2.44e-28
TXNDC5	ENSG00000239264	TXNDC5	3.62e-22	9.98e-21	0.136685	-7.31611	4.57584	33.4773	3.62e-22	9.98e-21
TRIM59	ENSG00000213186	TRIM59	5.5e-35	2.63e-33	0.136613	-7.31992	4.2873	31.3827	5.5e-35	2.63e-33
RPS26	ENSG00000197728	RPS26	1.4e-220	1.74e-217	0.0555301	-18.0083	222.944	4014.84	1.4e-220	1.74e-217
LIME1	ENSG00000203896	LIME1	3.36e-28	1.26e-26	0.0439687	-22.7435	1	22.7435	3.36e-28	1.26e-26
