# Supplementary material for: The human myocardium harbors a population of naive B-cells with a distinctive gene expression signature conserved across species
Source: Front Immunol. 2022 Sep 30;13:973211. doi: 10.3389/fimmu.2022.973211 (PMC9563334; doi:10.3389/fimmu.2022.973211)
Supplement: Supplementary file 5 [file Table_4.xlsx]

## Sheet: Table
KEGG pathway analysis of the genes differentially expressed in cardiac vs circulating B-cells and that follow the same fold-change direction across the 3 data sets analyzed after removal of genes differentially expressed in digested tissue.
Category	Term	Pathway	Count	X.	PValue	Genes	List.Total	Pop.Hits	Pop.Total	Fold.Enrichment	Bonferroni	Benjamini	FDR
KEGG_PATHWAY	hsa04640	Hematopoietic cell lineage	14	2.17391	0.000208	929, 290, 1380, 1436, 951, 3554, 930, 3553, 931, 933, 3676, 3655, 947, 928	339	99	8156	3.40228	0.0564859	0.00528527	0.00483224
KEGG_PATHWAY	hsa04260	Cardiac muscle contraction	13	2.01863	0.000227	9377, 7137, 7171, 483, 1337, 476, 488, 444, 477, 7139, 70, 4633, 4634	339	87	8156	3.59502	0.0616329	0.00530057	0.00484624
KEGG_PATHWAY	hsa04610	Complement and coagulation cascades	11	1.70807	0.00257555	5054, 7056, 710, 712, 713, 714, 2162, 1380, 728, 11326, 719	339	85	8156	3.11352	0.514261	0.0343407	0.0313972
KEGG_PATHWAY	hsa04960	Aldosterone-regulated sodium reabsorption	7	1.08696	0.00379381	476, 3479, 477, 6446, 9351, 5170, 483	339	37	8156	4.5517	0.655027	0.0461855	0.0422268
KEGG_PATHWAY	hsa04612	Antigen processing and presentation	10	1.5528	0.00474656	1514, 3306, 3326, 972, 3312, 567, 5641, 821, 1508, 3308	339	78	8156	3.08449	0.736104	0.0499182	0.0456395
KEGG_PATHWAY	hsa04261	Adrenergic signaling in cardiomyocytes	13	2.01863	0.0216708	5350, 6332, 7137, 490, 7171, 483, 476, 488, 477, 7139, 70, 4633, 4634	339	150	8156	2.08511	0.997833	0.15968	0.145993
KEGG_PATHWAY	hsa04974	Protein digestion and absorption	10	1.5528	0.0266574	2006, 476, 477, 1278, 1284, 1282, 1281, 1292, 1291, 483	339	103	8156	2.33582	0.999482	0.171544	0.15684
KEGG_PATHWAY	hsa04062	Chemokine signaling pathway	15	2.32919	0.0282822	58191, 6352, 5880, 6387, 7454, 5058, 2870, 6093, 55970, 5829, 2787, 1235, 6348, 10235, 2309	339	192	8156	1.87961	0.999675	0.171544	0.15684
KEGG_PATHWAY	hsa03320	PPAR signaling pathway	8	1.24224	0.0351564	5360, 34, 4199, 4023, 2167, 5170, 2171, 2170	339	75	8156	2.56629	0.999956	0.193015	0.176471
KEGG_PATHWAY	hsa04672	Intestinal immune network for IgA production	6	0.931677	0.051044	115650, 6387, 3586, 23495, 3676, 958	339	49	8156	2.946	1	0.264673	0.241987
KEGG_PATHWAY	hsa04662	B cell receptor signaling pathway	8	1.24224	0.0528862	5880, 971, 973, 930, 974, 933, 5777, 1380	339	82	8156	2.34722	1	0.269239	0.246161
KEGG_PATHWAY	hsa04979	Cholesterol metabolism	6	0.931677	0.0548764	5360, 4043, 4023, 4035, 348, 10577	339	50	8156	2.88708	1	0.274382	0.250863
